# Supplementary material for: Leucine-rich repeat neuronal 1 as a prognostic indicator and functional modulator in breast cancer
Source: Front Oncol. 2025 Dec 11;15:1724785. doi: 10.3389/fonc.2025.1724785 (PMC12738307; doi:10.3389/fonc.2025.1724785)
Supplement: Supplementary file 1 [file DataSheet1.csv]

	logFC	P.Value	adj.P.Val
AQP10	1.6436384	1.58E-72	1.76E-67
C10orf32	1.6069382	7.02E-63	3.90E-58
PTPN6	1.5756834	4.80E-57	1.78E-52
AHSA2	2.0522692	4.51E-55	1.25E-50
CDH1	1.9064431	2.60E-46	5.77E-42
SMPD4	1.4242561	1.66E-42	3.08E-38
ZBTB1	1.3564476	6.38E-36	8.87E-32
C1orf144	1.170801	1.75E-33	1.77E-29
ARNTL	1.3899701	9.93E-33	9.19E-29
SPDEF	2.1204023	6.88E-30	5.46E-26
TAF9B	1.2718738	2.94E-25	1.92E-21
SETD1B	1.2526894	1.28E-24	7.89E-21
ENOSF1	1.3611872	3.42E-23	1.90E-19
LOC728734	1.3902721	1.75E-21	9.27E-18
LOC728741	1.3902721	1.75E-21	9.27E-18
PARP16	1.5055965	7.94E-21	3.83E-17
UBE2D4	1.1464989	1.35E-20	5.99E-17
ARL1	1.2650232	4.23E-20	1.81E-16
TAS2R8	1.167898	1.23E-19	4.88E-16
KLHDC9	1.8978165	1.22E-18	4.36E-15
LOC442572	1.3145083	1.83E-18	6.37E-15
MMP24	1.0953785	2.87E-18	9.65E-15
TAF9	1.2681061	2.07E-17	6.77E-14
MIPOL1	1.574303	2.46E-17	7.80E-14
RAB11FIP3	1.7405628	2.98E-17	9.19E-14
HSPBL2	1.5600429	1.98E-16	5.78E-13
HSPB1	1.5600429	1.98E-16	5.78E-13
FAM128B	1.2578251	4.61E-16	1.28E-12
GPATCH3	1.1804074	6.83E-16	1.85E-12
C1orf159	1.3251774	1.37E-15	3.62E-12
FAM9C	1.2333152	1.77E-15	4.57E-12
CXorf58	1.2833046	1.12E-14	2.70E-11
KIAA1191	1.1430641	1.57E-14	3.70E-11
PSD	1.2203262	2.11E-14	4.89E-11
PSCA	2.347145	2.41E-14	5.48E-11
IL10RB	1.2308347	4.99E-14	1.09E-10
HSF2BP	1.4215542	5.81E-14	1.24E-10
MCTS1	1.5634364	6.65E-14	1.39E-10
LRRC47	1.1711639	1.38E-13	2.78E-10
POLR2J4	1.4742151	2.09E-13	4.15E-10
OTUD1	1.1671058	6.75E-13	1.32E-09
BLNK	1.5792677	1.02E-12	1.95E-09
TUBGCP6	1.5352376	3.55E-12	6.57E-09
ZZEF1	1.0854762	3.94E-12	7.18E-09
ASMTL	1.4523119	5.50E-12	9.70E-09
ALKBH3	1.3305174	6.63E-12	1.13E-08
KHNYN	2.0342262	9.27E-12	1.54E-08
SDR39U1	2.0342262	9.27E-12	1.54E-08
EPB41L1	2.4127984	1.08E-11	1.77E-08
C3orf75	1.2124363	1.91E-11	3.04E-08
TRPM2	1.5356684	1.99E-11	3.11E-08
PTPRS	1.8934596	2.51E-11	3.83E-08
C10orf81	1.9770124	2.66E-11	4.00E-08
TSPAN31	1.1382394	4.41E-11	6.53E-08
CDK4	1.1382394	4.41E-11	6.53E-08
HMGN1	1.2482806	5.31E-11	7.76E-08
C15orf62	1.2190688	5.66E-11	8.17E-08
SETDB2	1.3392276	6.04E-11	8.49E-08
LOC643446	1.2356874	6.17E-11	8.57E-08
RNPS1	1.2356874	6.17E-11	8.57E-08
PPOX	1.2988468	9.32E-11	1.28E-07
SPDYE8P	1.4989992	9.33E-11	1.26E-07
POR	1.1789734	1.99E-10	2.66E-07
LOC651610	1.3085215	4.24E-10	5.41E-07
ATM	1.3085215	4.24E-10	5.41E-07
RMND5B	1.3724017	5.19E-10	6.55E-07
CTSW	1.4865158	5.27E-10	6.58E-07
LOC220906	1.1697514	1.04E-09	1.27E-06
CCDC15	1.2457358	1.07E-09	1.29E-06
FOXP2	1.4973183	1.16E-09	1.39E-06
TPT1	1.366477	1.66E-09	1.91E-06
MKRN3	1.9111705	1.95E-09	2.21E-06
SNRPE	1.1196202	2.00E-09	2.25E-06
LOC100130109	1.1196202	2.00E-09	2.25E-06
FIBP	1.4259665	2.07E-09	2.30E-06
ALLC	1.2184392	2.84E-09	3.12E-06
SIGIRR	1.7877226	3.55E-09	3.83E-06
PIN1L	1.3436298	3.56E-09	3.81E-06
HTT	1.7125022	4.00E-09	4.23E-06
CDH20	1.1556772	4.12E-09	4.32E-06
MFAP1	1.3627937	6.50E-09	6.62E-06
VEGFB	1.3713781	7.79E-09	7.87E-06
LRBA	1.4777253	9.55E-09	9.56E-06
RBBP4	1.630208	1.35E-08	1.31E-05
STYXL1	1.6195484	2.61E-08	2.46E-05
MPV17	1.5358086	2.75E-08	2.57E-05
UBE3B	1.3053231	2.96E-08	2.74E-05
TRMT5	1.3079358	3.07E-08	2.80E-05
FLJ35700	1.0725726	3.36E-08	3.03E-05
KIAA1009	1.3529049	3.63E-08	3.22E-05
ZNF613	1.1437731	3.64E-08	3.21E-05
ANAPC5	1.2025838	3.76E-08	3.29E-05
KIAA1598	1.1671497	4.62E-08	3.98E-05
LOC100133224	1.5572735	4.75E-08	4.06E-05
CDS1	1.1359365	4.76E-08	4.03E-05
APITD1	1.4099879	4.87E-08	4.10E-05
CORT	1.4099879	4.87E-08	4.10E-05
RESP18	1.1149443	6.28E-08	5.21E-05
SERF2	1.2542477	6.84E-08	5.63E-05
LOC728361	1.2318375	8.84E-08	7.22E-05
ELMOD3	1.6008135	1.27E-07	1.03E-04
C1orf111	1.1391495	1.34E-07	1.08E-04
LOC642838	1.4926523	1.45E-07	1.16E-04
REL	1.4871778	1.45E-07	1.15E-04
CSMD1	1.237633	1.52E-07	1.20E-04
HTR3A	1.0731504	2.34E-07	1.78E-04
TMEM175	1.3443637	2.65E-07	2.00E-04
LOC100125556	1.2096245	2.88E-07	2.16E-04
ATP5G1	1.1820477	3.26E-07	2.43E-04
CNN2	1.1385514	3.37E-07	2.50E-04
NCRNA00105	1.4248154	4.13E-07	3.04E-04
LOC100130288	1.4919428	4.52E-07	3.31E-04
TIMM17B	1.5855579	4.59E-07	3.34E-04
LPA	1.2929626	4.74E-07	3.42E-04
LOC652494	1.7356708	5.00E-07	3.58E-04
IGHM	1.7356708	5.00E-07	3.58E-04
MRFAP1	1.2495495	5.36E-07	3.82E-04
CMPK1	1.1300051	5.41E-07	3.83E-04
TRAPPC9	1.5082319	5.53E-07	3.89E-04
ATG9B	1.248685	5.69E-07	3.98E-04
C11orf61	1.3097305	5.92E-07	4.09E-04
SLC24A1	1.9728488	6.23E-07	4.27E-04
ZNF253	1.2558141	6.24E-07	4.25E-04
CCDC42	1.2522632	6.72E-07	4.55E-04
PRMT7	1.1252737	7.63E-07	5.14E-04
PAK6	1.5047219	8.59E-07	5.68E-04
ESRRA	1.1433156	8.94E-07	5.88E-04
PGS1	1.1623088	9.07E-07	5.93E-04
DDX3X	1.1318498	9.45E-07	6.14E-04
SORD	1.5597417	1.05E-06	6.77E-04
ZKSCAN5	1.3960449	1.09E-06	6.94E-04
XAGE5	1.2257609	1.20E-06	7.55E-04
CTSE	1.1876149	1.31E-06	8.22E-04
KIFC2	2.3063807	1.34E-06	8.36E-04
FOXH1	2.3063807	1.34E-06	8.36E-04
ABO	1.1128095	1.39E-06	8.61E-04
RPRD1B	1.4655933	1.43E-06	8.82E-04
TULP2	1.1916724	1.50E-06	9.14E-04
SLC9A1	1.2318267	1.50E-06	9.09E-04
SYNGR1	1.5265292	1.51E-06	9.11E-04
RRN3	1.4780632	1.61E-06	9.66E-04
TUBGCP2	1.5488237	1.73E-06	0.001029353
XIST	1.9251333	1.76E-06	0.001037785
GALM	1.799533	1.90E-06	0.001112065
ERMAP	1.127508	2.12E-06	0.001217774
RNF111	1.391145	2.25E-06	0.001287755
HSPA14	1.1312181	2.36E-06	0.001342573
VPS13B	1.2944257	2.39E-06	0.001356392
SNRK	1.3597296	2.41E-06	0.001358629
AGBL5	1.2279153	2.50E-06	0.00139606
DERL3	1.5780832	2.57E-06	0.001427089
MYO15B	1.557295	3.49E-06	0.001891374
BPHL	1.0744232	3.75E-06	0.002021424
EZH2	1.4198581	3.83E-06	0.002045964
SC65	1.6514423	4.04E-06	0.002146019
STRN3	1.6002291	4.23E-06	0.002228885
FAM63A	2.6927495	4.47E-06	0.002341832
ANXA9	2.6927495	4.47E-06	0.002341832
B4GALNT4	1.5782694	4.51E-06	0.002351919
APAF1	1.3918303	4.78E-06	0.002471305
MDM4	1.3612657	5.81E-06	0.002934235
FAM50A	1.2959443	6.13E-06	0.003080776
C5orf43	1.1941212	6.28E-06	0.00314226
TOR3A	1.2245706	7.38E-06	0.003643408
GOT1L1	1.1230578	7.66E-06	0.003767193
MTMR15	1.6059184	8.34E-06	0.004065343
MTMR10	1.6059184	8.34E-06	0.004065343
TSIX	2.0776663	8.81E-06	0.004254848
PCBP1	1.3917211	8.89E-06	0.004275546
C16orf57	1.1726669	1.06E-05	0.005037235
ZNF185	1.7904806	1.29E-05	0.006017158
FCGR2A	1.3005388	1.33E-05	0.006182642
PKNOX1	1.259454	1.40E-05	0.006461732
NAA15	1.5665704	1.50E-05	0.00693606
LOC145783	1.4746581	1.51E-05	0.006943251
SCGB2A2	1.4135158	1.52E-05	0.006936269
TEKT5	2.329786	1.67E-05	0.007584553
EXOC8	1.2194889	1.69E-05	0.007626592
TMLHE	1.7416389	1.70E-05	0.007654586
LOC541473	1.1442772	1.71E-05	0.007660876
ANKS1B	2.998855	1.83E-05	0.008113364
IRF9	1.380881	2.14E-05	0.00920361
CASP2	1.4033427	2.43E-05	0.010337239
KRT7	2.0255272	2.74E-05	0.011525326
NFASC	1.794567	2.88E-05	0.012075825
KCNIP1	1.2882298	2.93E-05	0.012230514
RCOR2	1.214091	3.22E-05	0.013361846
USP22	1.1398861	3.34E-05	0.013730812
PLA2G2E	1.1600676	3.74E-05	0.015101334
FLJ32756	1.073475	3.78E-05	0.015169079
SELO	1.6169101	3.79E-05	0.015143239
SKAP1	1.4577098	3.92E-05	0.015616564
MAP1S	1.1715794	4.51E-05	0.017776003
WNT3A	1.0462373	4.55E-05	0.017794359
LOC285878	17.49933	4.60E-05	0.017917506
WDR53	1.3927814	4.70E-05	0.018250669
PHKA2	1.1571656	4.71E-05	0.018255329
C5orf22	1.1661487	4.91E-05	0.018872485
NDFIP2	1.2512045	4.94E-05	0.018919245
VPS39	1.4113837	5.16E-05	0.019580951
ZNF84	1.0965872	5.26E-05	0.019875923
TSPAN16	1.1459055	5.27E-05	0.019856809
FLJ44635	1.2855963	5.35E-05	0.019947521
ATP2B2	1.3278924	5.50E-05	0.020451573
EIF5B	1.1492699	5.80E-05	0.021341184
DGKA	2.0283556	5.84E-05	0.021350546
ZNF224	1.1953132	5.88E-05	0.021434334
FBXL18	1.0836282	6.08E-05	0.021780791
RFX4	1.1341206	6.43E-05	0.022697176
MTMR14	1.1454996	6.80E-05	0.023830411
PXN	1.3925502	6.96E-05	0.024319268
ERGIC1	1.4231067	8.89E-05	0.03037972
SNX8	1.0687922	9.23E-05	0.031261083
FAM82A2	1.1899633	9.29E-05	0.031362477
ODF3	1.1537942	9.81E-05	0.032720105
DHRSX	1.338337	9.94E-05	0.033056491
LOC149837	1.5283104	1.05E-04	0.034596376
PRR3	1.1092378	1.06E-04	0.034872572
SNX25	1.5546578	1.08E-04	0.035477376
VIPAR	1.1854701	1.10E-04	0.035862118
SIN3B	1.8074332	1.11E-04	0.036031409
SLC35A2	1.3019072	1.15E-04	0.037188578
SLC9A3	1.4781135	1.15E-04	0.037184541
GPR114	1.4008925	1.27E-04	0.040130786
UCKL1	1.4874858	1.27E-04	0.040073536
ARAF	1.6046928	1.30E-04	0.040858375
MTCH1	1.2869701	1.33E-04	0.041368949
LPCAT3	1.6079793	1.38E-04	0.042810588
ZNF512	1.3136445	1.39E-04	0.043042264
FBXL3	1.2362213	1.47E-04	0.045282397
C1orf105	1.3269535	1.49E-04	0.045632553
TMEM89	1.3292294	1.52E-04	0.046420624
RUNX1	1.3285581	1.55E-04	0.047197526
BAT5	1.6796273	1.64E-04	0.049189692
TTLL3	1.4012434	1.65E-04	0.049324258
PCGF3	1.4937437	1.67E-04	0.049656338
LOC388882	1.083168	1.68E-04	0.04985837
P2RY8	1.0950936	1.75E-04	0.051711713
MIER3	1.359224	1.78E-04	0.052171413
STRA13	1.1474822	1.82E-04	0.053365617
SLC29A3	1.613479	1.83E-04	0.053293766
DIP2A	1.1522472	1.89E-04	0.054596606
EEF1A1P32	1.1356939	1.99E-04	0.057317685
FGF19	1.4377617	2.03E-04	0.058481308
PEX16	1.104489	2.03E-04	0.058363282
SCN10A	1.3618892	2.03E-04	0.058213657
DNTTIP1	1.3430651	2.06E-04	0.058723269
KIAA1147	1.3965547	2.14E-04	0.061057316
POLD2	1.3269179	2.17E-04	0.061624502
FSIP1	5.471497	2.18E-04	0.061795757
SERPINE3	1.1693732	2.20E-04	0.06228232
C14orf102	1.2813468	2.25E-04	0.06323283
FAM119B	1.1531143	2.30E-04	0.06458709
LFNG	1.823453	2.35E-04	0.065561925
MAX	1.2055782	2.35E-04	0.065554316
MYNN	1.1438084	2.41E-04	0.066661135
HMGN2	1.264045	2.47E-04	0.068167414
LOC729505	1.264045	2.47E-04	0.068167414
PRAMEF2	1.156933	2.49E-04	0.068732589
C7orf58	1.323359	2.57E-04	0.070380673
PRPF38A	1.1272241	2.57E-04	0.070311287
MXD3	1.4270289	2.65E-04	0.071907991
FAM65C	1.4913656	2.66E-04	0.071968488
NCF1	1.6912957	2.67E-04	0.072069255
NCF1B	1.6912957	2.67E-04	0.072069255
HSD3B1	1.1283877	2.76E-04	0.074143105
MAPK9	1.1477027	2.83E-04	0.075211177
PPIF	1.1536534	2.83E-04	0.075149265
ARHGAP12	1.1952096	2.94E-04	0.0778325
LOC644063	1.1299438	3.05E-04	0.080074097
PDCD11	1.2567005	3.05E-04	0.079993443
LUC7L2	1.2681448	3.47E-04	0.089651733
LOC391358	1.3894588	3.64E-04	0.09307624
LRPPRC	1.2308041	3.67E-04	0.093854379
RAB37	2.6822333	3.70E-04	0.094355004
ERBB3	1.3630975	3.70E-04	0.09420994
OR9K2	1.0610024	3.71E-04	0.094146718
SSX3	1.5444582	3.73E-04	0.094310828
C3orf27	1.1247466	3.78E-04	0.094975405
ZNF317	1.1500523	3.85E-04	0.096523959
EDC4	1.2686203	3.88E-04	0.096963411
FLAD1	1.1009481	4.05E-04	0.100159088
RBP5	3.8969924	4.39E-04	0.106882427
EFCAB4B	1.3173934	4.39E-04	0.106833171
BRF1	1.1505715	4.45E-04	0.107760004
NRBP1	1.2799541	4.50E-04	0.108720208
DOT1L	1.1084172	4.59E-04	0.110248571
C10orf137	1.1009898	4.63E-04	0.11086018
LOC730091	1.7531629	4.87E-04	0.115954723
RALGPS2	1.2887355	5.02E-04	0.118741979
ZFP41	1.3607004	5.02E-04	0.118531959
RILP	1.4221759	5.04E-04	0.118707794
UBE3A	1.358788	5.22E-04	0.1220909
EIF2C4	1.3498257	5.22E-04	0.121843513
NDUFAF1	1.6228755	5.26E-04	0.122374257
EXD1	1.0579805	5.37E-04	0.124172301
AKR1CL1	1.0975939	5.38E-04	0.124127787
MYO9B	1.3643123	5.47E-04	0.12589051
CAPN13	1.9126862	5.65E-04	0.128739195
GATAD1	1.4230883	5.72E-04	0.129890671
C20orf114	2.2137623	5.87E-04	0.132951775
LOC285741	1.3663654	5.92E-04	0.133732333
MAML1	1.3214674	6.01E-04	0.135465591
YIF1B	1.189731	6.27E-04	0.140431334
MOB2	1.1516703	6.27E-04	0.140298378
HLA-DRA	1.3743625	6.28E-04	0.140097955
GNB2	1.4535748	6.28E-04	0.139950348
MLF2	1.3369187	6.37E-04	0.14120062
CCDC22	1.591929	6.55E-04	0.144445428
HNF4A	1.195644	6.68E-04	0.146369847
EMP2	2.041536	6.78E-04	0.147941093
EIF2AK4	1.5795075	6.79E-04	0.147992484
MRPS14	1.0806704	6.88E-04	0.149131338
LOC645212	1.8407061	6.97E-04	0.15068465
DPY19L1P1	2.0550084	7.29E-04	0.155278571
LRRC3B	1.5890316	7.34E-04	0.155595788
ZMAT1	1.7509619	7.44E-04	0.15756563
MRM1	1.0750196	7.48E-04	0.158001935
CS	1.3792832	7.51E-04	0.158342208
GAS5	1.250212	7.70E-04	0.16117181
PAPLN	1.2599021	7.84E-04	0.163686724
SFRS18	1.2346718	8.00E-04	0.166120174
FAM3A	1.4594712	8.06E-04	0.167031648
SPATA3	1.1108838	8.13E-04	0.167855134
TMEM156	3.0677674	8.16E-04	0.167900443
EPB41	1.1967522	8.23E-04	0.168652148
PRKRIP1	1.2172031	8.23E-04	0.168510694
USP39	1.1469803	8.37E-04	0.169976667
MED4	1.2000067	8.47E-04	0.171770236
PPY2	1.091006	8.54E-04	0.172566474
GFAP	1.2046884	8.57E-04	0.172798321
SSH3	2.0772555	8.63E-04	0.17372452
GLUL	1.2505543	8.63E-04	0.173489322
FLRT3	6.378023	8.81E-04	0.176446449
FAM71C	1.0710266	8.84E-04	0.176769323
ARHGAP39	1.2646669	8.95E-04	0.178512447
LOC729400	1.3068166	9.23E-04	0.183097716
RAD52	1.1894035	9.25E-04	0.183156651
CLK2	1.2578976	9.33E-04	0.184474273
MAP3K12	1.2753723	9.40E-04	0.185560369
TERT	1.3944626	9.53E-04	0.18767384
POLR1A	1.1627462	9.59E-04	0.18800439
ANKFN1	1.1674043	9.90E-04	0.191961327
PBX1	1.6730418	9.92E-04	0.192024126
TSEN54	1.1107237	0.001000652	0.193047687
MRFAP1L1	1.2036489	0.001000679	0.192718227
LOC339290	1.285313	0.001020039	0.195430702
JMJD4	1.3912905	0.00102963	0.196590342
PIK3IP1	1.492677	0.001035899	0.197109904
ZDHHC21	1.1045418	0.001040339	0.19761646
LYPD3	2.3383443	0.001041037	0.19741153
PCGF5	1.094806	0.001043177	0.197480404
ELSPBP1	1.7502475	0.001045415	0.197567377
GFRA4	1.2483624	0.001052757	0.198617123
MCF2L2	1.3672314	0.001054637	0.198634617
SENP3	1.2354672	0.001062288	0.199737113
DDX41	1.1338133	0.00107086	0.201008818
ZNF266	1.9743642	0.001075585	0.201555214
SLC25A39	1.2234102	0.001088279	0.20324843
FAM53B	1.6685079	0.001101186	0.205313972
LOC643659	1.1130468	0.00110381	0.205458353
OTUB1	1.5825224	0.001104293	0.204861989
PQBP1	1.1618792	0.001105108	0.204671608
TEX261	1.2725067	0.0011131	0.205808616
C1GALT1	1.704	0.001122216	0.206463652
LRG1	4.2109146	0.001153921	0.211247402
IMMP2L	1.5916686	0.001166495	0.213198105
ZNF880	1.3819104	0.001190521	0.216520846
TRERF1	1.2948023	0.001200672	0.217654603
TMEM165	1.1892266	0.001203625	0.217834532
PRX	1.4631013	0.001216909	0.219880682
FUS	1.3847194	0.00122162	0.220373561
EGLN2	1.756169	0.001223589	0.220370888
LOC341056	1.4573298	0.001292853	0.232093166
LOC100132247	1.7782247	0.001311027	0.233844729
LOC100132540	1.7782247	0.001311027	0.233844729
DIS3	1.4036486	0.001313146	0.233847368
NFKBIB	1.64759	0.001324835	0.235551416
SETD4	1.4206753	0.001325634	0.235316946
SPG11	1.8889247	0.001351409	0.239128329
SUV420H2	1.4099444	0.001371009	0.241061075
PIN1	1.4167523	0.001383479	0.24286943
PCNT	1.1805378	0.001389262	0.243499874
ZFP106	1.280679	0.00140326	0.245566011
SLTM	1.1807227	0.001425751	0.249109605
MTMR1	1.2667576	0.001437107	0.249524424
CCDC56	1.2146503	0.001466451	0.253826159
LOC652493	1.4317001	0.001494208	0.257427687
IGKC	1.4317001	0.001494208	0.257427687
CNGB1	1.0480027	0.001522471	0.261082627
PPM1B	1.4189526	0.001522681	0.26071625
SLC22A13	1.1764609	0.001528758	0.261354137
COX18	1.1923971	0.001533486	0.261358274
TMC7	1.3127503	0.001535357	0.261276385
WDR27	1.7847915	0.001542933	0.262164111
LOC441869	1.131458	0.00157619	0.265783014
CHD2	1.2277116	0.001579231	0.265892261
NPLOC4	1.2658517	0.001579563	0.265545885
SF4	1.2718114	0.001588335	0.266617152
SESN3	2.8213677	0.001589667	0.266438194
RAB11FIP4	2.2511506	0.001621413	0.271349817
NCF1C	1.7430907	0.001631497	0.27140239
WFDC10B	1.148296	0.001632446	0.271154446
C7	7.3781877	0.001663927	0.275559621
GABPB1	1.5767411	0.001672885	0.27663098
POLR2J3	1.3214751	0.001684859	0.276553305
KBTBD5	1.04097	0.001689314	0.276467822
NAGPA	1.406874	0.001721673	0.279703876
ZNF394	1.2055346	0.001758507	0.283203672
NUP188	1.1687251	0.001765496	0.28391784
NLGN4X	1.2763157	0.001771029	0.284396003
MIOS	1.240002	0.00177461	0.284559878
C1orf131	1.4276756	0.001787986	0.28629158
LAMP1	1.5156176	0.001814234	0.28924408
LOC100132941	1.7575873	0.001868179	0.296145031
RAD17	1.0493734	0.001871594	0.295842322
EWSR1	1.0966401	0.001877179	0.295883334
ZNF649	1.1842439	0.001911817	0.300916195
LOC644390	1.4316398	0.001923458	0.302320319
C4orf41	1.1576452	0.001927722	0.302562445
GOLM1	1.332667	0.001931792	0.302773599
GPR68	1.7336476	0.001946843	0.304274338
COG4	1.1913742	0.002006602	0.311424053
HNF1B	1.2753127	0.002023576	0.313620467
FRMD7	2.0160735	0.002034797	0.314920284
LRWD1	1.1340985	0.002042401	0.315657525
DPM3	1.762886	0.002052572	0.316349477
KLHDC8B	1.3136102	0.002077121	0.319689598
MYO1F	1.283786	0.002090263	0.320823646
AGR3	7.5967507	0.002092364	0.320703053
SUFU	1.1528087	0.002106145	0.321927236
TRH	2.5450034	0.002134014	0.324402305
SYF2	1.4010644	0.002183628	0.331038557
TTC14	1.4201778	0.002189062	0.330959353
C12orf53	1.3386962	0.002193563	0.331189327
MICALL2	1.8177127	0.002204538	0.332394625
WNT10A	1.692763	0.002211191	0.332946053
NAT1	3.101792	0.002216177	0.333245209
TEP1	1.4371138	0.002245385	0.336725966
EIF3CL	1.3069582	0.002263688	0.338556953
EIF3C	1.3069582	0.002263688	0.338556953
RWDD4A	1.2477467	0.002299881	0.342128105
ALS2CL	1.3244609	0.002312827	0.342677721
UBE2J2	1.4026423	0.002318201	0.343016641
IGHD	1.5865386	0.00233493	0.344574244
L2HGDH	1.1598966	0.00240026	0.351415194
CCDC88B	1.9022236	0.002406893	0.351922623
AMFR	1.1874759	0.002460873	0.356996851
LOC643332	1.1990737	0.002464303	0.357028327
SEC31B	2.114465	0.002484513	0.359487708
ZNF706	1.2584537	0.002491562	0.359571277
CSK	1.3198797	0.002512139	0.362070557
IDE	1.2862045	0.002516925	0.36182176
C5orf45	1.5666509	0.00254961	0.365103475
SQSTM1	1.5666509	0.00254961	0.365103475
ZMYM3	1.4970531	0.00256394	0.36668301
ZNF225	1.4224048	0.002581788	0.367815441
LOC389787	1.3009375	0.002584999	0.367801289
NFKBID	1.6885555	0.002620692	0.370979811
GPR55	1.1313636	0.002628079	0.371552121
PEX2	1.5118748	0.002667445	0.375683788
AGR2	3.2304637	0.00266966	0.375519736
HFE	1.4986244	0.002682432	0.375888873
NDE1	1.4101591	0.002693767	0.375582731
FOLR2	1.3084235	0.002703988	0.376535438
FAM127B	1.5089343	0.002742187	0.380900109
LOC340073	1.149354	0.002742856	0.380517397
HIST1H2BD	2.3872318	0.002746201	0.38003254
FAM133B	1.0675011	0.002787917	0.383893071
LOC728153	1.0675011	0.002787917	0.383893071
VEZT	1.2882738	0.002790104	0.38371873
ARID4A	1.2122798	0.002793462	0.383705594
GLDC	1.1857376	0.002808042	0.385232148
LOC100131929	1.49815	0.002830184	0.387791108
FLJ43963	1.2367656	0.00284757	0.389213409
NCF4	1.6850544	0.002848795	0.388902557
FDX1L	1.4089023	0.002896148	0.393915173
DYNLRB1	1.4173484	0.002905954	0.394283646
TMEM131	1.3806001	0.002934238	0.3961863
IGSF8	1.2737467	0.002947693	0.397038235
TPP1	1.3279171	0.002956236	0.397706847
ZNF280D	1.3353285	0.0029719	0.398367255
FANCI	1.1078756	0.002998848	0.400530013
POLG	1.1078756	0.002998848	0.400530013
TBC1D14	1.1341436	0.002999306	0.400110292
LOC100129931	1.1341436	0.002999306	0.400110292
SLC4A1	1.2797441	0.00300736	0.399745081
YTHDF1	1.3153644	0.003019676	0.400902561
THAP8	1.5941962	0.003039625	0.402589142
TP53INP1	1.5539756	0.003067201	0.404794082
KCNE4	1.6388922	0.003079322	0.404950875
FRYL	1.1175597	0.003084161	0.405107792
CLSTN2	2.2563686	0.003089682	0.405353879
KAT2A	1.7774525	0.003093495	0.404421729
KCTD19	1.4814489	0.003093924	0.404002484
SLC35C2	1.3952844	0.003108074	0.404898617
LOC407835	1.1295286	0.003142708	0.407975678
PLEKHA8	1.7240932	0.003156078	0.408756241
TADA1	1.0602921	0.003164529	0.408897656
GRHPR	1.1240135	0.003179549	0.410361235
TMBIM6	1.4854212	0.003187005	0.410846322
MTERF	1.2300826	0.003187532	0.410438096
ITIH1	1.2402065	0.003193332	0.410709115
LRRC27	1.5292345	0.003200234	0.410646247
C2orf42	1.1528875	0.003202222	0.410427314
C12orf60	1.392612	0.003202701	0.410015788
ARHGAP33	1.3263295	0.003216749	0.411340442
MAP2K5	1.9443318	0.003231283	0.412723917
CATSPER2	1.5141547	0.003283943	0.416102169
STRC	1.5141547	0.003283943	0.416102169
VPS4B	1.1441363	0.003368553	0.423922683
GPA33	1.6293129	0.003425962	0.429203186
RBM19	1.6533259	0.003461968	0.432251942
USP38	1.0734093	0.003486008	0.434765109
ACOT12	1.0876613	0.003491911	0.435012987
CHIC1	1.3281622	0.003509403	0.436702559
FEV	1.2571391	0.003524146	0.438046577
MTSS1	1.4667041	0.003586156	0.441311617
ARHGAP32	1.5035807	0.003608408	0.442579613
LRRC23	1.2825828	0.003614331	0.442817354
FAM96A	1.2967104	0.003614448	0.442343998
C20orf200	1.3730739	0.003627551	0.442485548
HCG4P6	1.2806785	0.003639036	0.443399777
GON4L	1.1150672	0.003644001	0.443518476
NEDD8	1.426596	0.003647093	0.443409136
FLJ40852	1.7269378	0.003663215	0.444882443
MFSD8	1.441978	0.003672894	0.44557095
HNRNPA1	1.2786142	0.003695639	0.447353474
LCN12	3.2481503	0.003743841	0.451222209
WBSCR16	1.2434654	0.003751416	0.450668806
CELSR1	2.1523604	0.003752909	0.450361258
C1orf113	2.8434649	0.003781486	0.452812612
VTI1B	1.0606356	0.003802872	0.454883202
ARG2	1.0606356	0.003802872	0.454883202
CACNA2D2	2.5230567	0.003818601	0.455783421
SLC16A5	1.4849886	0.003845561	0.458508863
LOC100133772	1.4849886	0.003845561	0.458508863
RBMX	2.7722428	0.00386154	0.45942817
DUSP16	1.5887995	0.003904193	0.464005974
GGA2	1.2214519	0.003912824	0.464534939
UBAC2	1.5475701	0.003941656	0.46696015
LOC100128775	1.5454488	0.003975884	0.470012954
AGER	1.7640209	0.003976531	0.469589861
ELMO3	1.411593	0.003991818	0.470395294
LOC440983	1.0571147	0.0039994	0.470789526
THRAP3	1.0571147	0.0039994	0.470789526
EPS15L1	1.325414	0.004014643	0.472083785
TAS2R19	1.1433299	0.004014663	0.471587101
ALPPL2	1.4544158	0.004026752	0.472507667
ALPP	1.4544158	0.004026752	0.472507667
URB2	1.1594522	0.004047448	0.473935309
RPS23	1.5798193	0.004057596	0.474623354
CXorf50B	1.1854588	0.004133668	0.479483869
CXorf50	1.1854588	0.004133668	0.479483869
CTBP2	1.1730207	0.004151995	0.481107546
MAGIX	1.7233369	0.004201908	0.48486881
SNRPN	1.6956066	0.00421841	0.48626803
CNTD1	1.21067	0.004219213	0.485856533
BECN1	1.21067	0.004219213	0.485856533
EFHC1	1.7912546	0.004258447	0.487846754
CYP2D6	1.3805938	0.004260736	0.487606296
IKBKG	1.2663149	0.004263519	0.487422824
TMEM41A	1.1705875	0.00427464	0.487190587
PDXDC2	1.8247887	0.004293158	0.488299458
SPINT1	1.4904995	0.004294049	0.48790145
GTDC1	1.2513015	0.004296892	0.487228077
SSBP4	1.6155536	0.004304908	0.487639495
SLC9A3R1	2.0644076	0.004316742	0.487489101
FRAT2	1.2679269	0.004319644	0.487321619
NUP98	1.3935215	0.004328631	0.487840212
C20orf195	1.2877138	0.004345387	0.48923249
SH3BP2	1.2463851	0.004354315	0.48974142
C11orf87	1.3838898	0.004359337	0.489810481
CD19	3.718605	0.004365649	0.489036296
RAD9B	1.2736931	0.004376294	0.4897351
GPHN	1.062088	0.004429072	0.494645031
PDIA4	1.1731398	0.004438526	0.494706473
FBXO9	1.7315181	0.004457374	0.495812625
TMEM150A	1.2579309	0.004514763	0.499198069
ESPL1	1.1506501	0.00453209	0.500615729
COBLL1	1.2663187	0.00455191	0.501807482
AKT2	1.6646003	0.004582251	0.504651567
B3GALT4	1.2361575	0.004592846	0.505317655
ACOT11	2.1908464	0.004621064	0.507417456
PLA2G2F	1.1913092	0.004630042	0.506900633
SLC4A2	1.4567535	0.004651191	0.508214664
RERG	1.9812351	0.004662447	0.508944061
DNAH1	1.3394314	0.00468761	0.510687494
DALRD3	1.2597048	0.004705076	0.512088281
WDR6	1.2597048	0.004705076	0.512088281
SFRS1	1.2895173	0.004757543	0.516281725
H2AFZ	1.2320995	0.004770545	0.516683482
LOC646976	1.7156477	0.004789145	0.518192951
QRICH2	1.5255731	0.004824925	0.520543789
ASB14	1.5395709	0.004832992	0.520403668
NR2E3	2.985401	0.004867884	0.523146859
EPS8L2	1.5297647	0.004997858	0.534016296
HDAC10	1.8706117	0.004999641	0.533693689
SPTBN5	2.1005979	0.00500259	0.533495932
HSD3B2	1.2405938	0.005020095	0.534849483
NAA11	1.20912	0.005043878	0.536354918
CD79A	1.6236079	0.005049235	0.536411249
WBSCR22	1.102197	0.005105244	0.540295302
MOCS2	1.4213903	0.005117887	0.540603588
PSMD6	1.0913018	0.005124319	0.539743759
SLC45A4	1.721836	0.005130102	0.539330488
OR56B1	1.25494	0.00517772	0.543308614
CHD4	1.1710248	0.005180178	0.543053713
BAZ2A	1.3030461	0.005217173	0.544875837
ZSWIM1	1.4159027	0.005257032	0.548523136
PRICKLE3	1.2648649	0.005287124	0.550113329
SEC24B	1.1031294	0.005287199	0.549606567
DKFZP434I0714	1.2931535	0.005311395	0.550576609
C21orf119	1.3172487	0.005327279	0.551194844
C11orf45	2.009897	0.005334065	0.550359608
RXRB	1.3365544	0.005335513	0.549998371
CASP10	1.231404	0.005369392	0.551954673
JMJD1C	1.0795875	0.005370135	0.551520828
NECAB3	1.815026	0.005431807	0.554778223
CEP120	1.2641801	0.005445994	0.555716467
FLG	1.1233343	0.005457881	0.556418429
TBC1D27	1.634867	0.005473569	0.557506375
OXA1L	1.5313019	0.005475409	0.557183082
HTR1E	1.573749	0.005481659	0.557308722
ZNF783	1.9602348	0.00551346	0.557481586
DDA1	1.3111708	0.005524066	0.55804616
LOC728743	1.7556651	0.00554079	0.559227283
LOC440248	2.032558	0.005548521	0.55949932
CRYGS	1.7163237	0.005588821	0.562033095
MACROD1	1.7846503	0.005607436	0.563395236
ECHDC2	1.5912248	0.005620044	0.564151889
C22orf32	1.4372725	0.005646485	0.565783944
SMARCD2	1.2054724	0.005652144	0.565840756
OPALIN	1.1374344	0.005658821	0.565999287
ADAM6	1.261837	0.005709323	0.570024301
SSR1	1.2616664	0.00570988	0.569568197
DOK7	3.6557393	0.005750104	0.572040148
WHSC1	1.4147825	0.005767701	0.57174329
ZNF786	1.2759168	0.005786582	0.572593391
LAS1L	1.328194	0.005791287	0.572040153
MYOZ1	2.1763318	0.005820046	0.57437034
ZNF431	1.3521441	0.00583228	0.575066913
C20orf165	1.1978915	0.005847761	0.57455415
CHMP4A	1.9593296	0.005901272	0.577768369
DACH1	3.7873619	0.005929712	0.579531578
LOC284900	1.6184107	0.005973289	0.583277533
LRRC61	1.5287625	0.005997509	0.584102726
BRCC3	1.089253	0.006008842	0.584693976
NAGK	1.1866187	0.006016791	0.583933496
C6orf1	1.2946677	0.006034313	0.584103656
SCAND1	1.4318199	0.006037071	0.583861961
HMGA1	1.2605026	0.006043083	0.583427931
RPL4	1.1408467	0.006045344	0.582633796
POLR2J2	1.4405173	0.006050475	0.582118543
POLR2J	1.4405173	0.006050475	0.582118543
ZNF695	1.1146346	0.006069757	0.58296419
SSH2	1.1462694	0.006075917	0.583051894
GSTT1	2.7579255	0.0061	0.583850373
TAS2R40	1.2771764	0.006104398	0.583266542
PRPF19	1.219343	0.006106062	0.582924375
ACSF3	1.2678766	0.006139968	0.585658127
COL27A1	1.12727	0.006173523	0.587346225
GRAMD1A	1.6314892	0.006180885	0.587543604
RBM10	1.1868967	0.006187624	0.587179662
C1orf63	1.208188	0.006199703	0.586822479
FAM198B	1.5860521	0.006256228	0.590161967
TRIM26	1.3095229	0.006289485	0.592293635
OLIG1	1.2009623	0.006291313	0.591964083
EIF2AK1	2.047553	0.006299664	0.592248351
MAN1C1	1.428897	0.006325073	0.593632715
FBXL6	1.9023432	0.00633577	0.593633847
C20orf197	1.0885289	0.00634997	0.593962758
C11orf58	1.6234735	0.006379299	0.594205253
OTUD5	1.2605659	0.006399253	0.595564685
ZNF572	2.2833438	0.006435057	0.597395821
PLEKHB1	2.434763	0.006439516	0.597310774
PHLPP2	1.3329179	0.006473403	0.599953253
UBLCP1	1.0493323	0.006491762	0.600652876
PTP4A2	3.45093	0.006503108	0.601202035
DHRS1	1.7957321	0.00659474	0.607147702
RBM15	1.1985176	0.006636294	0.6099627
USP9X	1.0813564	0.006645096	0.610266948
GLS2	1.6114184	0.006648725	0.610096007
UNC93B1	1.5567529	0.006656462	0.610301985
C15orf44	1.3052311	0.00666791	0.610344483
LPO	1.085155	0.006678008	0.610263375
NCOA2	1.4066201	0.006678783	0.609832702
INO80B	1.2839397	0.006735587	0.613507097
NAP1L4	1.3289018	0.006740191	0.613423604
ROGDI	2.1847575	0.006753278	0.613609571
SP2	1.3127507	0.006771075	0.613221014
RNH1	1.4166205	0.006773014	0.612398435
TRPC7	1.2677929	0.006821232	0.614757317
LOC100132346	1.5237281	0.006828532	0.614418626
LRRTM4	1.2027805	0.006837676	0.61474355
FAM98C	1.431592	0.006841805	0.614617548
ISYNA1	2.8529186	0.006855898	0.614889434
INPP4B	1.9925919	0.00687683	0.616269372
RBM6	1.5256923	0.00687687	0.615776359
RXFP1	1.2756118	0.006912246	0.617948137
DNAL4	1.2048103	0.006914113	0.617122115
MAP3K14	1.3501763	0.006969062	0.618548791
DOK3	1.2457054	0.007006455	0.621371385
MFSD10	1.2620173	0.007009735	0.621166508
FCGRT	1.3000576	0.007030989	0.622553474
LUZP4	1.2040775	0.007035482	0.622455328
RASSF5	1.4984812	0.007040859	0.622435458
CCNL2	1.5469865	0.007062763	0.623875512
UTP14C	1.5349321	0.007073885	0.623371367
TRPM3	1.2437367	0.007104456	0.625073971
STRBP	1.1945137	0.007105327	0.624656056
SPAG8	1.1892546	0.007109731	0.62454908
LOC399881	1.1131444	0.007125327	0.625424699
RPS6KA5	1.2405239	0.007126134	0.624509001
SLC41A1	1.2600292	0.007148253	0.624968761
NDUFA1	1.1345038	0.007160789	0.625081182
DCUN1D4	1.4279594	0.007186968	0.625891377
INTS1	1.2575878	0.007200213	0.626063589
ZSCAN29	1.3633521	0.007231674	0.627816607
NAA16	1.2370415	0.007304583	0.632170676
LOC100127998	1.2957437	0.007417798	0.635534281
HCCS	1.4276447	0.007429582	0.636053476
ATP6V0D1	1.3368186	0.007437375	0.636230528
BAHD1	1.5844275	0.00747564	0.637540719
RFC3	1.3637437	0.007496516	0.638341243
C19orf62	1.4192761	0.007500956	0.638230261
TSC22D4	1.4859228	0.007532935	0.639482344
MON2	1.4627393	0.007567568	0.641442297
DNMT1	1.3050901	0.007587276	0.642133193
EHMT2	1.4923419	0.007590209	0.641892515
DLG5	1.2329719	0.007604579	0.642618721
SNORA24	1.4228272	0.007609405	0.642537951
RABGGTA	1.3483812	0.007665464	0.645799336
LOC151534	1.8310459	0.007670023	0.645205135
TSSK6	1.5523793	0.007674037	0.645054444
HLA-DOA	1.8512335	0.007758873	0.648262622
GGA3	1.0738647	0.007789905	0.649878049
ZC3HAV1	1.2730746	0.007803339	0.65002285
MCF2L	1.837292	0.007813882	0.650413453
GMIP	1.3020474	0.007854453	0.651351031
TRIM15	1.5760254	0.00787085	0.652224025
ACOT8	1.9123621	0.007883245	0.652764378
BLOC1S1	1.5405332	0.007889266	0.652776554
TMC8	1.3649566	0.007893504	0.652641276
CYP2B6	2.8898141	0.007903175	0.652469931
CYP2B7P1	2.8898141	0.007903175	0.652469931
RNF207	1.3085575	0.007954962	0.654799446
ZMYND17	1.2567106	0.00797297	0.655310942
DAP	1.0726097	0.008014206	0.656757086
FUBP3	1.1603118	0.008054539	0.659090198
EPHB4	1.3773631	0.008066843	0.659611344
GAL3ST3	1.363129	0.008078786	0.660102178
GPR98	2.7194462	0.008118412	0.662365842
TMEM180	1.2971228	0.008133779	0.662646573
PUS10	1.6069417	0.008155243	0.662452526
PLP2	1.2967637	0.008156655	0.662083236
LTBP4	1.4734681	0.008174471	0.662561459
ANO8	1.2627585	0.008179195	0.662461146
GRTP1	2.4449067	0.008182471	0.662243765
CCDC57	1.112908	0.008185451	0.662002786
NARG2	1.8431598	0.008198845	0.662603812
RIC8A	1.281719	0.008215626	0.66347751
DIDO1	1.7090952	0.008218546	0.663231262
MAST3	1.702078	0.008235235	0.663614199
AASDH	1.5876555	0.0082783	0.666118402
ARHGDIG	1.0725454	0.008282076	0.665458558
TSR2	1.2978507	0.008302629	0.666146625
RAB17	2.4582624	0.008321954	0.667215401
RUNX2	1.0276487	0.008340076	0.666744079
SEMA4D	1.4393026	0.008345367	0.665730198
CAPN1	1.5708647	0.008353442	0.665418995
RNF43	1.1546913	0.008413296	0.668748733
DAO	1.1170012	0.008475933	0.671805351
ZNF663	1.2576373	0.008592381	0.676691115
CHRNA10	1.7193058	0.008594397	0.676370529
P704P	3.219421	0.008594903	0.67593166
MB	1.8212768	0.008612373	0.676348179
ANO9	2.256623	0.008652205	0.6785173
ERCC5	1.4015967	0.008694083	0.678449885
OTOP1	1.1889968	0.008719584	0.679485477
EXOSC1	1.1226918	0.008722369	0.6792262
HLA-DPA1	1.0922202	0.00875497	0.679384482
RAB5C	1.3255951	0.008812133	0.682866594
XIRP2	1.2482423	0.008815573	0.682657108
RPH3AL	1.711892	0.008826882	0.682581464
EXOC6	1.5681114	0.008834186	0.68219684
GCC1	1.2013311	0.008834564	0.68175228
LCORL	1.3477641	0.008902924	0.684176764
HECTD3	1.2237475	0.008952828	0.68564099
UBA1	1.2873316	0.008954219	0.685275262
C19orf60	1.2116086	0.008955072	0.68439784
IGHG2	1.3018708	0.008973473	0.685332833
CCDC142	1.4830133	0.008981095	0.684973346
PP2672	1.3295485	0.009007571	0.686521508
TRIM66	1.7022352	0.009046851	0.68904266
TOLLIP	1.3002303	0.009062338	0.689749453
F7	4.7428117	0.009071487	0.689973209
CTDSP2	1.1453675	0.009082179	0.689842066
PCYOX1	1.2894131	0.009090792	0.689083245
ADAP1	1.810961	0.009136886	0.691162814
LOC150776	1.250761	0.009141439	0.691036806
FGD3	1.9358945	0.009147203	0.69053302
ITM2B	1.3174018	0.009155527	0.690223646
ADAL	1.3852259	0.009156369	0.689819122
LOC554207	1.2864964	0.0091597	0.689602551
ZNF501	1.9017737	0.009208314	0.690922015
RBMX2	1.1836454	0.009211572	0.690700041
CLK2P	1.3154092	0.009232356	0.691325532
SFTPD	1.4708093	0.009246443	0.691448503
SHKBP1	1.787123	0.009331536	0.694075184
LOC642424	1.3017071	0.009338917	0.694159538
FAM153A	1.7029041	0.009344172	0.694085853
NR2C2AP	1.5167563	0.009385386	0.696216489
RFXANK	1.5167563	0.009385386	0.696216489
GPX1	1.0738058	0.009391225	0.696184849
KIAA0195	1.6115936	0.009395232	0.696017598
MUC17	2.040771	0.009395798	0.695595789
HES4	1.2031173	0.009405521	0.695851988
PHC3	1.434926	0.009424062	0.69583395
DHRS7C	1.3746848	0.009431025	0.695885637
PDDC1	1.3295728	0.009436332	0.695815177
LOC729196	1.6126766	0.009451416	0.696465331
IL1RAPL1	1.788743	0.009474586	0.696325678
ELOVL5	1.9017419	0.009478645	0.696163582
LOC100129831	1.3824918	0.00949486	0.696433893
FBXO4	1.3847287	0.009516531	0.697562983
SFRS8	1.144385	0.009558197	0.697855168
DHRS4	1.2267531	0.00956205	0.697678086
CAPRIN2	1.3588097	0.009578319	0.697948567
ERVWE1	1.1796881	0.009618503	0.699500584
TNRC6C	2.1258996	0.00968323	0.702369163
LOC100131096	2.1258996	0.00968323	0.702369163
TBC1D9B	1.1969723	0.009690823	0.702003441
BAT2L1	1.1840338	0.009693658	0.701751403
ARL6IP4	1.1965946	0.009699688	0.701730774
PCBP2	2.434805	0.009788211	0.704922458
ANKRD55	2.3131187	0.009793715	0.703950212
ASB4	1.1115298	0.009804045	0.703782265
INTS6	1.5405823	0.009812136	0.703908314
SFRS3	1.2289815	0.009836799	0.703859998
LYPD6	2.337746	0.009857551	0.703984992
C5orf27	1.1372414	0.009862546	0.703889364
C12orf51	1.2487504	0.009862876	0.703461074
SLC8A2	1.5224695	0.009914702	0.705346653
AFM	1.2467618	0.010034466	0.708874725
LRRC56	1.9716979	0.010036604	0.708575293
LOC388588	2.0139225	0.010097765	0.711537048
C15orf57	1.4325981	0.010109471	0.711910456
PAIP2	1.3582513	0.010116125	0.711927921
TIA1	1.5485011	0.010160041	0.713211793
ZFYVE28	1.3707502	0.010205734	0.714163592
STRADB	1.3628172	0.010226237	0.71469822
PBX2	1.4446733	0.010226275	0.714251621
MID1IP1	1.7849088	0.010255081	0.715364337
PTK6	1.7702631	0.010286606	0.71666363
NUDT13	1.6700978	0.010321614	0.718202096
LOC90925	2.0993788	0.010323262	0.717867248
ZNF830	1.0672566	0.010347792	0.717776317
GEMIN8	1.2836566	0.010368334	0.71830451
ZFYVE19	2.288977	0.010390911	0.719420086
PTP4A1	1.2048881	0.010395234	0.719271215
FAM71A	1.0767239	0.010399051	0.719087553
LPHN1	1.2156262	0.010446344	0.721011879
RICTOR	1.2364783	0.010477965	0.721849261
BLVRA	2.284862	0.010487068	0.722028803
ZNF862	1.61049	0.010498006	0.722334323
PMPCB	1.2101954	0.010503558	0.72226911
DDX54	1.2480315	0.010507046	0.722062111
IGHMBP2	2.6100056	0.010521218	0.722142845
SYS1	1.4316936	0.010551494	0.723327355
PABPC1L	2.9048243	0.010617568	0.725618721
VPS52	1.7440077	0.010639604	0.726677749
RARG	1.7456301	0.010666342	0.727609556
LOC100129857	1.8043425	0.0106702	0.727426125
FGA	1.8043425	0.0106702	0.727426125
GNAT1	1.382285	0.010699983	0.728562623
HERC2P2	2.0327492	0.010726475	0.729472487
ELF1	1.4470676	0.010751032	0.730695352
C2orf65	2.0755224	0.010821142	0.733665483
CLCN2	1.4263135	0.010829835	0.732913357
POLR2E	1.2409041	0.010838355	0.73304355
UPF3A	1.2844622	0.010846316	0.732244917
SLC7A6OS	1.2449052	0.010872175	0.732655364
SLC7A6	1.2449052	0.010872175	0.732655364
GOLGA6L2	1.2409699	0.010872716	0.732247795
MUTYH	1.3683043	0.010922316	0.735142635
SPINT2	1.3007892	0.010925135	0.734887264
HELQ	1.3552994	0.010929384	0.734728333
RPAP1	1.2851547	0.010970335	0.736590023
NNT	1.2545241	0.011028583	0.739161155
SLITRK1	1.507816	0.011052471	0.738979411
HSPA1B	2.1208496	0.011087056	0.740400814
HSPA1A	2.1208496	0.011087056	0.740400814
DNALI1	2.1169984	0.011145345	0.742953893
DDX56	1.4202971	0.011155487	0.742738878
GMPR2	1.4789683	0.011189093	0.74453029
PPP1R16A	1.7730205	0.011191184	0.74422378
CPNE1	1.9618365	0.011204707	0.744677454
RASSF7	1.7097616	0.011213069	0.744787752
TUBB3	1.1138195	0.011228026	0.745335687
MC1R	1.1138195	0.011228026	0.745335687
LOC100132304	1.1224903	0.011258103	0.74644043
TSSC1	1.2196532	0.01126919	0.746729969
GRIN2B	1.0987362	0.011279047	0.746492893
PLK3	1.233078	0.011304007	0.747254685
NBPF1	1.269897	0.011305256	0.746449166
SLC25A41	1.2830911	0.011339761	0.747838747
C6orf134	1.3630073	0.011406075	0.750430566
AQR	1.3964913	0.011417123	0.750712986
PRPF38B	1.5315757	0.011449492	0.75106368
TRAPPC2L	1.4067584	0.011452594	0.750381246
MED12	1.4207376	0.011453778	0.750016623
GRM6	1.1686218	0.011453864	0.749580534
WIPI2	1.1345048	0.011515342	0.752274778
PSAP	1.0804639	0.011578786	0.754644855
ABHD8	1.6965289	0.011678878	0.758942658
ARL3	1.5970787	0.011695897	0.759160752
THOC2	1.4617934	0.011725856	0.759331164
ADAMTS7	1.1684932	0.011732875	0.759343208
FUT7	1.2953541	0.011760168	0.759782042
CCDC124	1.4832038	0.011768231	0.759861227
RBBP7	1.2779729	0.011793004	0.760576874
ZNF440	1.1786808	0.011801218	0.760665187
SERPINA4	1.1093848	0.011842173	0.761979004
RFT1	1.1895816	0.011847345	0.761870684
TMCO3	1.3325669	0.011880884	0.762262949
INPP5E	1.3744605	0.011888658	0.761881945
RGS18	1.6637249	0.011900405	0.761756142
TFCP2	1.3875563	0.011938588	0.763320901
PCK2	1.4053116	0.011939668	0.762950951
KIAA0226	1.5180029	0.011945345	0.762436841
FKBPL	1.4874504	0.011982022	0.764338814
BCL7B	1.4392548	0.012003635	0.764401086
KIRREL3	1.3695345	0.012045976	0.764905708
FRG1B	1.421874	0.01205155	0.764822642
CMTM4	2.5348241	0.012069061	0.765060071
GALT	1.1463437	0.012080255	0.765333083
SDHAF1	1.1284633	0.012087459	0.764481935
STBD1	1.6996862	0.012111007	0.765535483
TTC26	1.2225951	0.012112294	0.764746839
KCNH4	1.082231	0.012124328	0.765071963
U2AF1L4	1.3245739	0.012132911	0.763878471
KIAA1632	1.2445508	0.012145263	0.76379064
CYP2E1	3.7755368	0.012180176	0.765553004
LOC441245	1.3768786	0.012186973	0.765547188
COIL	1.0807407	0.012198542	0.765841019
KRTCAP3	1.3585153	0.012221088	0.765958241
MYO5C	1.9012359	0.012229411	0.766047832
ACTR1A	1.4278271	0.012248642	0.766820217
UBTF	1.2390857	0.01226553	0.767445098
TMSL3	1.4363444	0.012278121	0.767800577
FBXL15	1.4632013	0.01228704	0.767926179
TMPRSS6	2.7084856	0.012329664	0.769724319
C15orf29	1.4160762	0.012354815	0.769996725
TRIM40	1.3353387	0.01235565	0.769617122
RNF5	1.7455616	0.012380773	0.770318396
SNX21	1.3193693	0.012425274	0.771359626
EIF4H	1.2611402	0.012426014	0.770974852
OSR2	3.6794333	0.012433824	0.771028898
C19orf50	1.5997404	0.012472656	0.771714353
PDXP	1.1007826	0.012473668	0.771347488
WBP1	1.711714	0.01249784	0.771983004
LOC729859	1.711714	0.01249784	0.771983004
PLIN5	2.114708	0.012513324	0.772081093
GUSBL1	1.6687595	0.012531225	0.772756576
CD4	1.9426073	0.012552467	0.773637133
SLC25A11	1.4836919	0.01255473	0.773347711
CCNK	1.2233758	0.012572228	0.773139839
RMND5A	1.2664117	0.012615371	0.774507119
ARID2	1.4539772	0.012616318	0.774137523
SAMD1	1.4499408	0.012619735	0.773919864
LOC644656	1.864505	0.012655701	0.775697451
UBA52	1.2248659	0.012664433	0.775804736
PRSS30P	1.0834259	0.012684385	0.776598879
NAA10	1.2462939	0.012700258	0.777142484
RHPN1	2.5297093	0.012700644	0.776738403
VPS8	1.4199191	0.01272447	0.77691277
UCN	2.1233184	0.012754779	0.778335683
TMEM132D	1.2353963	0.012780323	0.779038861
ARFGAP1	1.3868147	0.012790406	0.778372526
SON	1.1370144	0.012804232	0.778787427
AMT	2.1130562	0.012810288	0.778729565
EXOC3	1.4449383	0.012835843	0.779856432
CCL23	1.1074036	0.012851203	0.779936744
IL1F6	1.2016594	0.012874467	0.780070575
C7orf27	1.5271074	0.012875614	0.779290243
LOC84931	1.495244	0.012913927	0.780334033
DIS3L	1.533681	0.012940904	0.781114668
KLK2	1.0621998	0.012949722	0.781222546
SERPINA10	1.8885111	0.012957037	0.781239738
GDI2	1.1312925	0.012968341	0.781497285
FLJ14107	1.1525947	0.012978798	0.78170348
C4orf29	1.2924188	0.012988548	0.781020775
CD22	3.6744018	0.01299656	0.781079878
DOK1	2.4468591	0.013000575	0.78089887
OR4C46	1.1782236	0.013020718	0.781264162
EIF4G1	1.1264541	0.013040837	0.781627257
HPS1	1.3624982	0.013200676	0.788655217
HSPE1	1.4357432	0.013225054	0.78883933
GLRX2	1.2182506	0.013258751	0.79000118
SCARB1	1.2925075	0.013266327	0.790028967
BAI2	4.2478814	0.013305049	0.790640089
LNX1	1.5760155	0.013313537	0.790721612
BET3L	1.0649489	0.01332508	0.790984417
HTR3D	1.2864211	0.013341598	0.791542149
IGFN1	1.0912744	0.013356573	0.791585322
COG5	1.24596	0.013359433	0.79133274
PGAP2	1.4146917	0.01336138	0.791026415
MOSPD2	1.4228866	0.01336458	0.790373696
UBR1	1.3024057	0.013407127	0.790785628
CHM	1.1022146	0.013463009	0.792819272
PLEKHA5	1.2006595	0.013519682	0.794472587
ZFAND3	1.3548927	0.013524242	0.794320498
ZNF496	1.4988136	0.013539037	0.794769366
GLE1	1.1925435	0.013566409	0.795955682
ABHD12	1.4742383	0.013572788	0.795909713
EPM2AIP1	1.8100647	0.013614499	0.796254707
SNX1	2.3023405	0.013670116	0.797409082
C14orf53	1.9336567	0.013688971	0.79809001
KCNAB2	1.3115122	0.013726886	0.799042817
PLCB3	1.6937939	0.013741243	0.799459767
COG3	1.3877829	0.013757297	0.799138568
JMJD7	1.3003231	0.013766097	0.799232002
JMJD7-PLA2G4B	1.3003231	0.013766097	0.799232002
CBX4	1.6677266	0.013772869	0.799207576
MNAT1	1.2961912	0.013797877	0.799406426
ORMDL2	1.312985	0.013798794	0.799042934
HDGFRP3	1.1447369	0.013814427	0.799531539
HCFC1	1.1924558	0.013823525	0.799225599
C1orf112	1.3641591	0.013847542	0.799366428
SCYL3	1.3641591	0.013847542	0.799366428
VN1R2	1.1791418	0.013888673	0.800078264
VTN	1.3016522	0.01389498	0.79961259
LOC440335	1.347697	0.013932376	0.800935029
GKN2	1.434806	0.014014405	0.801504244
MCAT	1.3738157	0.014031417	0.801240048
WNT9A	1.2311288	0.014031563	0.800836848
PAPL	1.2462786	0.014040644	0.800532852
CYTL1	1.7280605	0.014055027	0.80053143
MBOAT1	1.7920132	0.014056161	0.800185849
LPIN3	1.4196382	0.014056575	0.799799687
WDFY3	1.3861252	0.014070457	0.800179814
SMARCE1	1.6278497	0.014105254	0.801338532
MREG	1.3430766	0.0141164	0.80156192
RAP2C	1.8205049	0.014155681	0.802562096
PSMG3	1.2647343	0.014161578	0.802077978
MAGEC1	1.5297557	0.014167113	0.801982732
ZHX2	1.4213388	0.014168257	0.801639114
LIG4	1.2462912	0.014234773	0.803357395
FBXO18	1.215769	0.014254524	0.804063668
ZNF684	1.1060294	0.01425782	0.803841566
MAPK15	1.4131911	0.014275912	0.803638389
RIPK3	1.8470969	0.014280919	0.803513197
FLJ31306	1.6190422	0.014323957	0.803493738
CDK2	1.4563506	0.014330917	0.803478555
KIF5A	1.3952585	0.01435122	0.803805763
ODF3L1	1.0582848	0.014423957	0.806254184
SLC39A11	1.4890664	0.014426209	0.805974645
LOC401218	1.2964534	0.01443831	0.806245412
COPS7A	1.2205973	0.014477407	0.807616927
FAM22A	1.273797	0.014512546	0.808765147
FAM22B	1.273797	0.014512546	0.808765147
GOT1	1.094459	0.01451583	0.808137543
CCDC85C	1.1078293	0.014531899	0.80822235
GNAI2	1.5696285	0.014556143	0.808356964
PXMP2	1.2423809	0.014563599	0.807963435
SNAP23	1.6452105	0.014573598	0.808114732
TMUB1	1.3313155	0.014588547	0.808540181
PRDX3	1.5092987	0.014599584	0.808748547
PPIL2	1.5204769	0.014669806	0.809008872
IPW	1.802545	0.014672856	0.808775678
SCNN1A	2.2951667	0.014674094	0.808442895
KRTAP5-8	1.2757907	0.014697044	0.808905191
CPT1B	2.6122146	0.014744579	0.808318603
CHKB	2.6122146	0.014744579	0.808318603
AIFM1	1.2797344	0.01475236	0.80754999
FAM30A	1.9056131	0.014752521	0.807161195
KIAA0125	1.9056131	0.014752521	0.807161195
EMID1	1.7197605	0.014770352	0.807739082
CYP3A4	1.1387187	0.014777436	0.807331859
OXSR1	1.1160283	0.014794931	0.807493667
SMARCD1	1.3478256	0.014846048	0.809885801
TAB3	1.1901505	0.015053053	0.817965981
FXYD7	1.2064979	0.015097802	0.819195839
H2AFV	1.1943812	0.015153898	0.819438723
LRDD	1.6969584	0.015190026	0.81979662
KDM5C	1.5854495	0.015204257	0.820166333
MBTPS1	1.2545003	0.015229888	0.821150316
FLJ40504	2.474668	0.01523124	0.820824942
EIF5A	1.392469	0.015302375	0.823061893
PLA2G4B	1.7072248	0.015332742	0.824296212
SSTR1	1.10869	0.015335336	0.82403703
AP3S2	1.0833921	0.015335489	0.823646948
ARVCF	1.5285852	0.015358901	0.824107778
C14orf156	1.3328658	0.015367137	0.82415172
SNX15	1.3915197	0.015411008	0.82451488
SYT2	1.1993604	0.015419124	0.824552108
TMEM54	1.5245214	0.015422356	0.824328274
CCNDBP1	1.678046	0.015425275	0.824087923
AFAP1L1	1.253167	0.015443873	0.824685031
PBXIP1	1.2213393	0.015469735	0.825272847
RHOH	1.2445991	0.015484447	0.825265312
COQ10B	1.4572678	0.015486871	0.824998823
PHF20L1	1.7088292	0.015487254	0.824623906
CCDC64B	1.5453573	0.015522907	0.824941161
CNOT4	1.1752725	0.015528176	0.824432609
LOC440871	1.5915035	0.015543561	0.824461638
ZNF630	1.2087319	0.015559699	0.824923874
SYP	1.2301847	0.015607016	0.824286317
DNAJC8	1.2503563	0.015629871	0.824318054
SLC22A5	1.6310103	0.015650531	0.825016114
CYP2A7	1.5997962	0.015690457	0.825945336
CTR9	1.3116858	0.015718055	0.826614943
C16orf86	1.4175167	0.01575434	0.827348568
MDS2	1.7362808	0.015803784	0.828379186
OBFC2B	1.5934246	0.015816417	0.82865048
HIST1H2AC	1.8318166	0.015895562	0.830057604
C14orf1	1.3789943	0.015907806	0.829916971
AARSD1	1.42305	0.015916503	0.829981013
ISL2	1.1375486	0.015922788	0.82953022
CAPS2	2.3440292	0.015931729	0.829218499
LOC100130507	1.1365558	0.015944536	0.829496547
ANKZF1	1.2201754	0.015991279	0.829985455
TUBAL3	3.488989	0.015992854	0.829679697
ANKRD23	1.245646	0.016037385	0.831213777
UBXN2B	1.4508166	0.016047248	0.831337218
LAT2	1.5252663	0.016056044	0.831405286
DHX29	1.1835182	0.016072405	0.831090698
LOC91316	1.235635	0.016086692	0.831056006
UGT1A8	1.1893011	0.016137667	0.832914996
TCF12	1.2123294	0.016160963	0.833730108
ICK	1.1220944	0.016247839	0.836658279
EYS	1.1251806	0.016250994	0.836433143
HP	1.249323	0.016415642	0.840624624
OR2T33	1.2781725	0.016433899	0.841171906
SNURF	2.0639882	0.016454257	0.841438764
FKBP4	1.4771435	0.016484553	0.842212888
HADHA	1.155296	0.016525845	0.843546831
CBFA2T2	1.6776994	0.016584944	0.845010897
RHOT1	1.2155479	0.016585979	0.844676315
LOC643406	1.2494714	0.016612297	0.845629086
PARVG	1.7205034	0.016619218	0.84559404
ZNF850P	1.157966	0.016706408	0.846155971
SGSM2	2.4030857	0.016812326	0.848426942
DHDDS	1.2482438	0.016824193	0.848640384
FAM131A	1.0341649	0.016884234	0.85051078
PARP10	1.4811497	0.016902059	0.850637469
CYP2D7P1	1.6102656	0.01691941	0.850355305
XKRX	1.9137866	0.016925631	0.849899182
PRLR	1.5146792	0.016938947	0.849416358
TSSK4	1.3477556	0.016953772	0.849776284
NBEAL2	1.7465175	0.016963194	0.849482184
CXorf18	1.2445956	0.017021239	0.850090382
EVL	2.2522178	0.017026736	0.84998294
C21orf37	1.2991611	0.017032753	0.849901483
NUDT22	1.5516869	0.017083508	0.850905734
EXOSC8	1.272001	0.017103189	0.851123023
ARF5	1.2973585	0.017106839	0.850923577
GATA2	1.2962981	0.017122611	0.851327001
GREB1	3.8890626	0.017148778	0.852246701
LOC442421	1.939501	0.017181002	0.853466461
CLEC18A	1.2523108	0.017216849	0.854101733
LOC400931	2.3913498	0.017251082	0.854274508
C17orf68	1.3379489	0.017272519	0.854955093
PPP1R11	1.5458332	0.017309702	0.856032955
FN1	1.4719995	0.017344025	0.85696759
LRRC1	1.3317081	0.017346241	0.856696158
STMN2	1.2758745	0.017353751	0.856305909
ZNF645	1.1166544	0.017405547	0.856959041
ZNF226	1.4962902	0.017413072	0.856949846
BRCA1	1.2416509	0.017416445	0.856736439
IL18	1.5280619	0.017426888	0.85649183
CBX3	1.1163979	0.017430809	0.855927421
ASB13	1.4383788	0.017448679	0.855670596
SYTL1	2.1650288	0.017496157	0.855733031
PLCXD2	1.5349643	0.017496371	0.855367
CWF19L1	1.3321185	0.017507311	0.855525494
LOC390282	1.2021518	0.017564617	0.856067071
BMP15	1.1800852	0.017589501	0.855778532
EBF4	1.2758902	0.017609175	0.85561187
HYAL1	1.1532289	0.017610084	0.855282085
RALGDS	1.2343973	0.017619015	0.855341991
SPAG11B	1.2808748	0.017702169	0.856758746
C15orf21	1.3536214	0.017719217	0.857210512
LOC100131434	1.3643072	0.01772637	0.857183396
ZNF335	1.2480896	0.017728499	0.856913435
MYB	1.9482497	0.017781184	0.857222774
PRKAG1	2.0004697	0.017809833	0.857859606
ZNF703	1.2748762	0.017827286	0.858328227
CDK10	1.4700891	0.01787106	0.859318799
C19orf21	2.2178493	0.017903594	0.859767098
SLC2A4RG	1.7705059	0.0179521	0.860237676
ZNF76	1.5800999	0.018016523	0.86295263
APBB1	1.1873577	0.018031304	0.863288498
HNRNPL	1.4291846	0.018048463	0.862994557
CPB2	3.3725407	0.018082093	0.864230731
RB1	1.5886544	0.018118758	0.865238819
ARSA	1.3084666	0.018119245	0.864890418
RPAP3	1.3268732	0.018209219	0.867322366
POP7	1.1078686	0.018252398	0.868634351
TMEM9B	1.1931849	0.018345714	0.87232808
IGHV3-23	1.7802689	0.018365106	0.872876697
SNX32	1.5557107	0.018380803	0.873249224
TSSC4	1.0924056	0.018393938	0.873499812
KRTAP4-5	1.1292642	0.018414491	0.874102297
NXF2	1.2406672	0.018429369	0.874061796
NXF2B	1.2406672	0.018429369	0.874061796
URGCP	1.5711858	0.01843384	0.873900861
CUTA	1.1750746	0.018458002	0.874300324
KCNT1	1.3724003	0.018518199	0.876031407
ILK	1.5371518	0.018565724	0.876414151
CHTF8	1.2009754	0.018616627	0.877326296
AATF	1.0749372	0.01868581	0.880213324
TRMT112	1.3868117	0.018698142	0.880048129
C9orf139	1.3874296	0.018743269	0.880307789
TMOD3	1.300356	0.018768731	0.880387376
GTPBP6	1.6447277	0.018779052	0.88049984
TMED4	1.4120382	0.018805583	0.880629093
ZNF384	1.1880331	0.018854756	0.881816961
KCNA7	1.2309995	0.018865576	0.881210324
PLA2G10	4.3617578	0.018909037	0.882869298
EIF5AL1	1.5181972	0.018923837	0.88318922
MTMR9L	1.9131353	0.01894868	0.883606427
IQSEC1	1.2097056	0.018974658	0.883705319
VCX3A	24.611998	0.018982532	0.882961865
KRT18	2.1716194	0.019023828	0.883034612
TCIRG1	2.2418244	0.01903782	0.88221005
CYFIP2	1.8273731	0.019065795	0.882770121
EXOG	1.2410678	0.019081994	0.883152202
GBAS	1.3448417	0.019102976	0.883387421
AVPR2	1.2893391	0.019145081	0.884230584
SERPINB13	1.4954765	0.019147442	0.883972254
VCX	24.853401	0.01916193	0.883173425
ZNF251	1.6941991	0.019168976	0.883131875
PDE11A	1.2588187	0.01919083	0.883406223
FAR1	1.7584608	0.019198497	0.88339321
DLL1	1.1945283	0.019203438	0.883254837
TMIE	1.1164423	0.019204277	0.882927977
TMC6	1.4955797	0.019230605	0.883407402
BCOR	1.9668006	0.019254015	0.883022674
ACRV1	1.1346782	0.019272473	0.883504544
GSTA4	2.614553	0.019272624	0.883147121
GRSF1	1.1783891	0.019284416	0.882959264
C17orf44	2.6810393	0.019286543	0.882692962
GPR3	1.3518527	0.019310694	0.883434418
C7orf47	1.4232748	0.019358275	0.884155213
IMPDH1	1.5896261	0.019368633	0.884264844
LDHAL6A	1.4547764	0.019379771	0.884046903
BAT1	1.4572018	0.019461364	0.886313577
VEZF1	1.2807369	0.019490592	0.88691772
GSG1	1.2103511	0.019514668	0.887286592
GAPT	1.9208516	0.019522568	0.887282734
P2RX1	1.1585227	0.019534024	0.887440431
KRTAP1-1	1.2484636	0.019546634	0.887650452
LOC727982	1.1326603	0.019559017	0.887487385
MGST2	1.8770744	0.019581378	0.888139372
RPL10	1.9877237	0.019604115	0.888445385
RAB11A	1.8157306	0.019612486	0.888462408
G2E3	1.3691245	0.019654509	0.889278487
C11orf17	1.1804684	0.019670925	0.889297088
BOLL	1.4015918	0.019672678	0.88901466
VENTX	1.1586885	0.019680492	0.888284049
LOC100131053	1.5376832	0.019682576	0.888017409
NPEPPS	1.2131231	0.019742042	0.888895828
ZNF75D	1.5219034	0.019775602	0.888966098
FAM84B	1.4468044	0.019802787	0.889468535
TOMM6	1.3847789	0.019875558	0.891655904
ZNF318	1.4700168	0.019910675	0.891791176
FRAT1	1.8470817	0.01991239	0.891508684
VARS2	1.7601252	0.019915257	0.891277935
METRN	3.1628282	0.01995495	0.891976651
MOSC2	2.1179547	0.019963184	0.891985895
PRR10	1.1716653	0.01997869	0.892319922
C17orf87	2.3118775	0.019979354	0.891991064
OSBPL1A	1.136286	0.019996806	0.892411682
NECAB2	1.2170849	0.020045919	0.893168679
SYBU	2.2624218	0.020133245	0.89562315
C11orf66	1.76913	0.020138971	0.895519368
KIAA1984	1.7765583	0.020151273	0.895707982
DOCK6	1.5302562	0.020154669	0.895500704
IL21	1.2724361	0.020156736	0.8952346
TDH	1.350716	0.020170053	0.895468139
TPTE2P3	2.5176914	0.020371272	0.900444238
TPTE2P2	2.5176914	0.020371272	0.900444238
ABCB9	1.5308508	0.02039618	0.900828577
OGFOD2	1.5308508	0.02039618	0.900828577
TOX4	1.2021114	0.020413255	0.900866613
VCX2	23.534897	0.020448476	0.901347091
ATP7B	2.369904	0.020479627	0.901647202
XBP1	2.1467779	0.020506151	0.902100158
RPS26	1.8569701	0.020585391	0.90308344
RBMXL3	1.0598731	0.020675686	0.904901239
KLHL28	1.2613314	0.020690193	0.905179662
NCRNA00183	1.212654	0.020716173	0.904891225
FTSJD2	1.403142	0.020736746	0.904722957
KIAA0040	1.3909087	0.020794813	0.905833812
NUDCD3	1.3620058	0.020830598	0.905972046
ATG2A	1.5121069	0.020856445	0.906741304
PCID2	1.5800371	0.020902812	0.906982898
ICT1	1.1632714	0.020914979	0.907156615
PIGC	1.1881838	0.020941053	0.907579014
FN3KRP	1.2934817	0.020950323	0.907626805
SFRS6	1.3418943	0.020961462	0.907755455
CRX	1.3656979	0.020973103	0.907905787
DRD3	1.1027198	0.020994264	0.907055059
FAM71D	1.2562954	0.021066481	0.90911478
C7orf23	1.2650555	0.021128576	0.909674847
TAF7L	1.0456672	0.021167512	0.910293111
ECE1	1.3292447	0.021248108	0.910938848
TMEM187	1.1866896	0.021261255	0.910799728
FIP1L1	1.3367614	0.021301948	0.911488803
MICB	2.5949216	0.021324715	0.911410133
PRMT6	2.0530078	0.021355958	0.911693469
CCDC72	1.6756054	0.021363718	0.911674531
SNHG11	1.6498828	0.02136478	0.911369825
SNORA60	1.6498828	0.02136478	0.911369825
DPP8	1.3248146	0.021412452	0.91130443
DUSP9	1.3092109	0.021429366	0.911675139
NS3BP	1.2330201	0.021457151	0.911113114
CNTNAP5	1.4030635	0.021462217	0.910980124
ZNF41	1.2263176	0.021486013	0.910598869
GPR82	1.3392892	0.021520579	0.911021445
PAK2	1.6853588	0.021523938	0.910816662
IFT122	1.9287912	0.021527177	0.910606948
P2RX5	1.1445302	0.021591597	0.911943399
ANKRD16	1.4213555	0.021592974	0.911655028
PLD5	2.6637995	0.021629599	0.911815617
ABCF3	1.3283983	0.021641676	0.910942428
KIAA0495	1.4114728	0.021664793	0.910535832
PARD6A	1.4577641	0.021751326	0.91313662
LOC645961	1.3977996	0.021762285	0.913251658
RSL1D1	1.2861075	0.021782991	0.913430682
CCDC9	1.1735384	0.021819768	0.913938198
BAI1	3.7745402	0.021874963	0.915904852
DUSP7	1.0927134	0.021900133	0.915923411
C20orf151	1.5619942	0.021971357	0.916143756
USE1	1.37104	0.022003101	0.917123233
NEAT1	2.2926333	0.022021543	0.91720388
C22orf25	1.5947126	0.022051278	0.917754376
ZNF479	1.4155842	0.0221298	0.918271029
LOC643955	1.4155842	0.0221298	0.918271029
PTH	1.289982	0.022164267	0.919014866
LRRC68	1.7385429	0.022203395	0.919607832
BZRAP1	1.6267666	0.02222074	0.919640709
UNC119	1.220411	0.022224997	0.919474447
HOXC10	2.644522	0.022239553	0.919050133
NBN	1.4272162	0.022249547	0.918438491
DNASE1L2	2.846322	0.022253484	0.918259899
PGP	2.2769473	0.022268735	0.918207301
RHOA	1.2089727	0.022290474	0.918422072
TNF	1.5347987	0.02232643	0.918881431
C1orf198	1.1961302	0.022330941	0.918386829
HSPBP1	1.2523187	0.022365224	0.918776649
ACAP3	1.4389116	0.022386048	0.918274189
HDAC6	1.2317656	0.022430521	0.919080662
CARKD	1.5867578	0.022554668	0.921449413
POTEKP	2.656885	0.022558216	0.921255649
CLK1	1.598753	0.022625348	0.921964264
LSM4	1.510247	0.022638092	0.921807525
ATXN7L1	1.3144828	0.022646639	0.921480229
CACNG3	1.3057492	0.02275113	0.923028041
C10orf28	1.2333009	0.022769475	0.92309828
TRIM52	1.586385	0.022772873	0.922899348
ATXN7L3	1.3928553	0.022784377	0.923028915
LOC149134	1.8135161	0.022834966	0.92406769
TCP10L	1.2557274	0.02285308	0.924127675
SFRS13A	1.6154337	0.022946605	0.925551957
KRT8	2.4997964	0.022988766	0.925908185
C9orf86	1.4019542	0.023000251	0.925364534
ZNF767	1.6723639	0.023091036	0.927338339
RGS14	1.783071	0.023104687	0.927551348
PLA2G4F	1.5927546	0.023151624	0.926757164
CYTIP	2.309712	0.023179366	0.927533567
MOSPD3	1.4518638	0.02320653	0.927952239
ST6GALNAC4	1.8655094	0.023251004	0.927727599
CORO1B	2.0640829	0.023285365	0.927766094
LIME1	1.4146862	0.023320644	0.926845472
KRTAP4-8	1.3386053	0.023343952	0.926446424
LOC729973	1.6116904	0.023369262	0.926788913
RNPEPL1	1.3635757	0.02338133	0.926606109
LOC339316	1.215789	0.023411999	0.926829919
ZNF828	1.9202417	0.023436829	0.925504878
CAPN10	1.4740963	0.023443842	0.925452947
CSNK1D	1.2053723	0.023458233	0.925692181
C14orf48	1.2575908	0.023459933	0.925430667
LOC100132977	2.6883867	0.023461688	0.924843256
C13orf16	1.2263259	0.023472096	0.92492544
KRT19	1.8117288	0.023500281	0.925051994
NT5C	1.3659441	0.023505046	0.924911916
PCIF1	1.8452605	0.023522605	0.924947775
CD1C	2.873556	0.023534949	0.924778697
DCAF11	1.4782755	0.023545903	0.924882078
ZNF700	1.6362457	0.023552497	0.92481416
ARFIP1	1.3705386	0.023558025	0.924704483
PTPN14	2.2057714	0.023572559	0.924948264
STARD10	1.9601133	0.023577382	0.924810957
DHRS12	2.0307884	0.023599239	0.925341651
RPL14	1.1739061	0.023681572	0.927261227
C1orf129	1.4163499	0.023730793	0.928207286
KCNH2	1.4903654	0.023822	0.928832319
AFF3	1.741949	0.023824726	0.928287176
ZSCAN12	1.1210365	0.023863882	0.929161217
IVD	2.0731494	0.023876167	0.928988559
MED29	1.4039361	0.023927511	0.92903451
SNX17	1.7045918	0.023968893	0.928694312
MRPL34	1.3001014	0.023987566	0.928770157
LOC440895	1.5698445	0.024032427	0.929212028
DNASE1	1.5056666	0.02403707	0.929068302
EIF1AD	1.2499247	0.024046738	0.929118797
STAT6	1.2848573	0.024052097	0.929002836
DRD2	1.6716435	0.024052415	0.928692326
DEF6	1.6647657	0.024058265	0.928273114
SPSB2	1.3502096	0.024071079	0.927801091
PLCB2	1.3763798	0.024097466	0.928174234
RXRA	1.5054171	0.024175663	0.928932314
C1orf77	1.1619471	0.024195835	0.929064899
EIF2S3	1.3863627	0.024231144	0.929136449
KBTBD4	1.3833861	0.024242131	0.928916668
CD3E	1.2462854	0.024242471	0.928609478
EXOC1	1.3132508	0.024258007	0.928564409
MAN2B2	1.1764804	0.024278844	0.928083239
G6PD	1.3433373	0.024306315	0.927538005
ZFR2	1.3091655	0.024317515	0.927328502
BCL2L1	1.4820863	0.024331042	0.927526044
C19orf42	1.2134148	0.024364417	0.928479795
TMX3	1.2884482	0.024398652	0.928828846
OCEL1	2.410062	0.024404223	0.928404807
PRSS33	1.3277744	0.024431199	0.928795123
GMEB2	1.2750453	0.024444962	0.929000506
LOC653340	1.5958291	0.02445285	0.928665103
LOC100134822	1.5958291	0.02445285	0.928665103
ZNF263	1.5379193	0.024461981	0.928694483
NOM1	1.4656794	0.024466569	0.928234405
IGLL1	1.5957271	0.024494329	0.928653469
EAPP	1.4598337	0.024521484	0.92904907
PRKAR1B	1.2794102	0.024556011	0.929406545
GGN	1.3579268	0.024584142	0.929837859
PLBD1	1.7976257	0.024613117	0.930300468
SLC26A6	1.3435222	0.02461844	0.930185265
PQLC3	1.2898604	0.024656821	0.930686116
MUS81	1.4413216	0.024664019	0.930325781
POTEF	1.8469921	0.024665612	0.93007019
POTEE	1.8469921	0.024665612	0.93007019
LIF	1.3752325	0.024718444	0.93111446
DOM3Z	1.5890701	0.024740422	0.931310947
MLPH	2.2900789	0.02474374	0.931120417
LDLRAP1	1.3280734	0.024753607	0.930546379
TMEM75	1.2018633	0.024802168	0.931426583
OR1J1	1.1528469	0.024828533	0.931157967
PRKAR2A	1.1063521	0.024830275	0.930909143
C20orf79	1.1539273	0.024890933	0.931925579
TRAFD1	1.3467447	0.024930559	0.932152934
SERHL	1.4517021	0.024941039	0.932231116
RRP7B	1.4517021	0.024941039	0.932231116
KCNN1	1.3641797	0.024983199	0.932865604
ING5	1.074453	0.024986747	0.932684665
ATP9B	1.87167	0.024989468	0.932160008
CIDEB	1.6292392	0.02500984	0.931044719
C14orf21	1.6292392	0.02500984	0.931044719
GSPT1	1.5112896	0.025011809	0.930806164
KIAA0182	1.2768272	0.025019466	0.930779422
TEAD2	1.854368	0.025022016	0.930562743
KIAA1467	1.9252082	0.025025979	0.930398737
C6orf141	4.4708595	0.025068067	0.930096436
ELP4	1.1457033	0.025074155	0.929701484
RPS6KL1	1.4677682	0.025088821	0.929624882
UFSP1	1.2481397	0.025166529	0.931882759
SRRT	1.2481397	0.025166529	0.931882759
SLC39A3	1.2883126	0.025192668	0.931919071
GDF2	1.147092	0.025197767	0.931797476
OR1A1	1.3521949	0.025252475	0.931650332
SLC23A3	1.3580241	0.025280798	0.932385683
PIGX	1.4855069	0.025344539	0.933497257
GLTPD2	1.0577167	0.025359633	0.933434414
LOC284014	1.0577167	0.025359633	0.933434414
GRIPAP1	1.2930368	0.025381795	0.933631653
MAPKBP1	1.3005276	0.025403329	0.933496749
ALDH3B1	1.8203253	0.025425701	0.933701312
ARHGEF7	1.9579686	0.025462023	0.934417565
PPP2R5B	1.1456485	0.025552836	0.93682209
ZNF323	1.4668697	0.025602438	0.938021671
OSBPL5	1.1017497	0.025607552	0.937899798
VPS25	1.3749712	0.025636466	0.93803127
TSPAN17	1.4103025	0.025639829	0.937845513
ZNF341	1.343426	0.025699487	0.937251082
MTMR12	1.2988485	0.025732155	0.937826919
ACRC	1.6363168	0.025741375	0.937855358
NGLY1	1.1628242	0.02583691	0.938873433
P2RX3	1.1042695	0.025855815	0.939253273
UNC13D	1.1569206	0.025862435	0.939186718
C6orf100	3.1784558	0.025869888	0.93915047
LOC653269	2.0387836	0.025883059	0.939321749
LOC653781	2.0387836	0.025883059	0.939321749
RBM39	1.5757917	0.025888615	0.939216653
HMGB1	1.0622246	0.025912841	0.93948209
TAZ	1.6122009	0.0259856	0.941198769
TCEA1	1.5249236	0.026006548	0.940730995
PIGG	1.077596	0.026152443	0.944164382
SFRS5	1.4083605	0.026171329	0.944232674
NPHS2	1.7560757	0.026178905	0.943893085
WWP1	1.7524462	0.026217481	0.944364731
AGFG2	1.4694359	0.026306191	0.94725303
1-Sep	2.2283976	0.026335533	0.948002422
TDRD3	1.4290628	0.0263409	0.947888563
ZNF182	1.4356005	0.026392979	0.948227296
TMEM102	1.1644117	0.026401089	0.947905736
PPM1J	1.6643742	0.026406581	0.947796665
ALDH16A1	1.3214611	0.026437834	0.94769402
LOC442249	2.2588372	0.026442853	0.947568248
WDFY2	1.2419462	0.026449168	0.947488992
UBQLN4	1.2282066	0.026537369	0.94850823
DLEC1	1.6052059	0.026549927	0.948347009
ZNF589	1.382987	0.026583538	0.947719743
RNASE6	1.2870064	0.026624195	0.947952722
SNORA70	1.7387313	0.026656131	0.948481973
XPC	1.2963352	0.026662969	0.948421603
NAF1	1.2774445	0.026674411	0.948524995
TSPY4	1.2339529	0.026695327	0.948358311
TSPY1	1.2339529	0.026695327	0.948358311
FBXO41	1.6473835	0.026697889	0.948146206
IRF2	1.3003314	0.026714664	0.948438843
LOC100132014	1.3021051	0.026793485	0.947604213
CD151	1.6832515	0.02680936	0.947562509
KCNK16	1.1590264	0.026876451	0.947823518
LOC168474	1.6968442	0.026909974	0.948403769
ZSWIM3	1.3975765	0.02691101	0.948139548
CSPG4PY1	1.2117666	0.026919989	0.948155284
CSPG4PY2	1.2117666	0.026919989	0.948155284
ALX4	1.188466	0.02693093	0.94793974
TBCB	1.2798777	0.02694485	0.946929977
PPM1N	1.2474576	0.026978591	0.947816001
FAM113B	1.7450444	0.026985775	0.947768743
MLXIP	1.0808085	0.027024493	0.947930158
FAM125A	1.3577374	0.027046808	0.94781535
UPK3A	2.311136	0.02708064	0.948103951
CTTN	2.8866293	0.027098302	0.948124891
LOC388387	1.1147033	0.027103815	0.948019282
CDC42	1.3691882	0.027113108	0.947747698
SAT2	1.0910597	0.027183582	0.94931526
KIAA0562	1.4850314	0.027226935	0.949933672
LYNX1	2.9249523	0.027245597	0.948797406
S100A14	1.4776456	0.027259144	0.948674556
ALG5	1.340794	0.02727762	0.948129801
DHFR	1.1572288	0.027289303	0.948239295
CTCF	1.1435436	0.027296887	0.948206305
C1orf145	1.2574713	0.027313229	0.948181178
C7orf43	1.4732277	0.027326666	0.948055286
HAUS7	1.148027	0.027337634	0.947843961
FGF21	1.1276592	0.02739187	0.947949781
LOC100132363	1.3387237	0.027405682	0.947542494
C4B	1.6916202	0.027425673	0.947349397
C4A	1.6916202	0.027425673	0.947349397
CYP4F11	5.482542	0.027554876	0.947101919
SPTY2D1	1.5333529	0.027585817	0.947286378
ARHGAP27	1.2763886	0.027641236	0.948603163
DDAH2	1.2640398	0.027647985	0.948541833
ARRDC2	1.5152347	0.027657571	0.948577849
MBTD1	1.0853261	0.027662174	0.94815045
AHNAK	1.3840038	0.027693703	0.948061402
ITFG2	1.2766538	0.027742907	0.947993552
COPE	1.3855152	0.027780322	0.948688591
C14orf181	1.4792188	0.027795609	0.948336337
KIAA1468	1.2775862	0.027841505	0.949028084
FADD	3.1039865	0.027855296	0.948916037
ING4	1.4327514	0.027913624	0.949157169
KIAA0232	1.363816	0.028011642	0.949584426
DPF3	1.1402553	0.028024627	0.949734855
HSD17B10	1.1811559	0.028065632	0.950544706
LRRC9	1.2580353	0.028121922	0.951291436
C17orf88	1.4860941	0.028123229	0.950756778
BRE	1.2993284	0.028125052	0.950529232
LRRN2	2.7645998	0.028127389	0.950030346
JUP	1.4755312	0.028128435	0.949777007
AKAP11	1.3963525	0.028149569	0.950201865
FAM158A	1.7646289	0.028212127	0.951157837
NAPB	1.1227597	0.028272341	0.952321103
ZNF212	1.2534794	0.028296795	0.952855977
NUDT9	1.1067603	0.028327323	0.953595006
CCDC74B	2.8635786	0.028329438	0.953377387
LRRC29	1.2613212	0.028406984	0.954541671
ANKS4B	1.4034938	0.028425332	0.954580886
OR1L4	1.1029572	0.028427101	0.95406364
LOC642943	1.3186941	0.028482334	0.954475992
CDK5	1.435798	0.028486617	0.954331743
SELL	1.782238	0.028493806	0.95428488
SFRS16	1.9284247	0.028509034	0.954507208
CARD14	1.8932171	0.02851516	0.954424725
C9orf45	2.461163	0.028574857	0.955271925
C8orf73	1.1423303	0.028593119	0.955020472
AKR7A2	1.7483665	0.028595764	0.954821849
C19orf6	1.1630771	0.028618064	0.954992521
GRIN3B	1.1630771	0.028618064	0.954992521
CROCC	1.4207941	0.028633561	0.954936123
GAMT	1.7682331	0.028685069	0.955506884
OR12D2	1.3614482	0.028688037	0.955319358
AP1AR	1.5440953	0.028695979	0.955011473
ACADS	2.074489	0.028706729	0.954511628
NUP210	1.4897015	0.028716346	0.954545759
NANOS3	1.2699796	0.02873697	0.954660173
ANO10	1.4428313	0.028743244	0.954583229
FAM200A	1.2509029	0.028746736	0.954413978
YPEL5	1.1809447	0.028793545	0.954542101
PAX8	1.0775357	0.028794378	0.954285014
DNAJC5	1.268982	0.028795685	0.954043813
VIPR1	1.5772082	0.028817924	0.953927369
CPSF1	1.5609869	0.028837948	0.954021818
MALAT1	1.3925416	0.028855443	0.954316495
BLVRB	1.6709139	0.028855868	0.954046612
CYP4A11	1.2156918	0.028875603	0.954131321
HPX	1.9579681	0.028939167	0.955663322
LOC220077	1.7135788	0.028967335	0.955741452
NADK	1.6112713	0.02898401	0.955440577
C7orf53	1.6057799	0.028984894	0.955186365
NICN1	1.8759122	0.029005409	0.955295809
RRN3P3	1.1006892	0.029022838	0.95530357
RRN3P1	1.1006892	0.029022838	0.95530357
CAPN12	1.7357835	0.029031684	0.955311753
GTF2H4	1.3626428	0.029044515	0.955168293
ORAOV1	2.2545035	0.029045606	0.954639108
C22orf29	1.1432909	0.029051226	0.954259343
MEN1	1.4177121	0.029065369	0.954159821
GMPPB	2.0519438	0.029143957	0.955328599
CASP4	2.2167046	0.029151425	0.955009956
OGT	1.1225857	0.029173751	0.955459696
ATP5SL	1.4006915	0.029184371	0.955244425
HOOK1	1.4706901	0.029222298	0.955641389
OR4E2	1.1594883	0.029232669	0.955699297
EGFL8	1.286756	0.029262532	0.956113007
PPT2	1.286756	0.029262532	0.956113007
FZD3	1.118404	0.029268503	0.956026997
LOC100133053	1.3782053	0.029306281	0.956698551
CXorf51	1.3782053	0.029306281	0.956698551
TPTE	1.9471554	0.029342805	0.957328395
LOC100128295	1.1946883	0.029416484	0.958606426
MYST3	1.5552073	0.029474633	0.959095055
RAB40C	1.6912078	0.029477721	0.958914753
GRINL1A	1.5437399	0.029508484	0.959634549
GCOM1	1.5437399	0.029508484	0.959634549
ANKLE1	1.0795727	0.029536563	0.95942457
TFE3	1.1374977	0.02958355	0.958988586
EIF4G2	1.1749392	0.02964334	0.959527202
DCAF5	1.3153063	0.029645261	0.959309935
DPY19L2P2	1.1419661	0.0296543	0.959323086
SLC25A42	1.1997241	0.02968828	0.95986347
CCND1	2.1264567	0.029694867	0.959797178
ZNF790	1.3220441	0.029752916	0.960555855
PLD4	2.1928353	0.029777306	0.959948829
PA2G4	1.3900731	0.029778849	0.959720139
SLC19A2	3.403203	0.029786424	0.959685949
NHLRC3	1.6509161	0.029791005	0.95927727
ZC3HC1	1.0550624	0.029796263	0.958890844
MRPL21	1.9781595	0.029805991	0.958926214
SPATA5L1	1.5706171	0.02981268	0.958863813
LOC644662	1.2119516	0.029826646	0.959035424
GABBR1	1.5607892	0.029852005	0.959018318
PSMD8	1.3486884	0.029924013	0.959666981
PLSCR2	1.488145	0.029941444	0.959672068
METTL7A	1.365195	0.029955964	0.959583906
MFSD2A	1.1188613	0.030001396	0.960208848
LPP	1.2973721	0.030004303	0.96002538
VPS29	1.2989166	0.030008488	0.959606669
PSME3	1.4374957	0.03003606	0.959659889
MUC8	1.137249	0.030063408	0.959154791
STRADA	1.2045653	0.030068742	0.959049595
NEURL	2.9747207	0.030114022	0.959667455
PPP1R9B	1.1389078	0.030199054	0.961274554
SYNJ1	1.1569446	0.030253116	0.962719655
ZNF738	1.8907048	0.030255856	0.962531186
C10orf75	1.5508423	0.030299816	0.963653827
ZNF493	1.5080587	0.030301918	0.96344493
PCCA	1.3885694	0.030345719	0.964285783
C1orf156	1.620841	0.030393811	0.964159711
PSME1	1.3303268	0.030403595	0.963919727
PTCD3	1.2927783	0.030413423	0.963681453
AGXT2L2	1.6683302	0.030413741	0.963416817
DCUN1D2	1.2924112	0.030428467	0.963608576
SPG7	1.1229291	0.030444464	0.963840508
CST5	1.8969903	0.030444669	0.963572471
ZNF100	1.6948555	0.03045045	0.963481021
SCAND2	1.3572719	0.030464101	0.963638567
DOCK9	1.5614928	0.030477512	0.963788444
RCOR3	1.6926771	0.030574892	0.964124226
WASF2	1.3023088	0.030633951	0.965164885
HSPB9	3.3373811	0.030671657	0.965258139
CCDC111	1.5562658	0.030699804	0.965050738
MFSD5	1.4678454	0.030716585	0.965305159
LOC644422	1.4514843	0.030756555	0.966014891
PTCHD2	1.3112437	0.030759465	0.965833302
TSPYL1	1.5433694	0.030782009	0.966268124
ALG11	1.4053196	0.030785291	0.966098249
FOXA1	2.5529702	0.030859919	0.965985002
CTNNA1	1.2146505	0.030869808	0.965750486
PRSS21	1.4966873	0.0308794	0.965506919
PHF15	1.2954854	0.030900119	0.965339881
TNFRSF14	1.5682036	0.030925009	0.96557454
INO80	1.430724	0.030941667	0.965823288
GTF3C2	1.2798811	0.030985535	0.966378214
GALK1	1.1139119	0.030995299	0.966411493
MYEOV2	1.2988938	0.031005124	0.966446689
AAGAB	1.4879923	0.031011988	0.966389542
EVPLL	2.9094715	0.031019047	0.966338522
PEX1	1.3684385	0.031045519	0.965809422
UBE2O	1.1867	0.031063463	0.965826866
GLIPR1	1.1074005	0.031077501	0.965722923
KRR1	1.1074005	0.031077501	0.965722923
ADAM11	1.2365947	0.03112262	0.96604438
NR2F6	2.0585954	0.031122959	0.965785131
ZNF853	2.5149333	0.031163625	0.966507247
PPIH	1.4679759	0.03116537	0.96629168
COL4A3BP	1.1644651	0.031224722	0.967322227
TRIB3	1.1248418	0.031233264	0.967317152
ARID5B	1.0749823	0.031237994	0.966924673
AFTPH	1.365877	0.031354022	0.967820289
ZNF577	1.6029612	0.031387688	0.968052745
LOC401847	1.514196	0.031460253	0.968677654
KLF5	1.4327636	0.031499515	0.969349386
ZFP14	1.8807439	0.031525168	0.969333497
TAF6L	1.203765	0.031584891	0.969828072
ANKRD10	2.4602334	0.031603417	0.970128856
USF2	2.0620718	0.031607321	0.969712948
C22orf27	1.1311331	0.031611309	0.969567633
LYPLA2	1.2433972	0.031621566	0.969347106
CETN2	1.2804265	0.031636199	0.969528231
C9orf131	1.0885205	0.031652127	0.969214484
ACRBP	2.1634603	0.031675884	0.969674717
SAPS2	1.6628418	0.03168356	0.969642583
STX10	1.5211644	0.031690967	0.969335348
TRPM7	1.4540932	0.03169577	0.969215485
ZNF34	1.4887204	0.03171044	0.968331736
PARM1	1.8736632	0.031754943	0.968891975
RBM4	1.6408033	0.031785222	0.969549593
ARHGEF1	1.8834274	0.03183238	0.970189132
ACSS2	1.1533562	0.03184261	0.969171841
RNF5P1	1.7488728	0.03191072	0.969121341
C19orf73	1.2182977	0.031924491	0.969009877
MRPL46	1.1145529	0.031932843	0.96899873
POLL	1.3570944	0.031951151	0.968496372
ZNF775	1.3612229	0.032029028	0.969270602
TRIM50	1.3675772	0.032054032	0.968971777
TRIM74	1.3675772	0.032054032	0.968971777
TMEM41B	1.3114312	0.032118981	0.968301012
CHRNA2	1.0613363	0.032120337	0.968079249
SLC35E2	1.5249193	0.032164008	0.968607319
SOLH	1.5376846	0.032196015	0.969045986
FLOT1	1.805514	0.032201632	0.968690286
ZNF746	1.2236788	0.032208964	0.968386554
PSMC4	1.3633527	0.032219207	0.968170604
NEDD4	1.6760156	0.032236717	0.968173161
OBFC1	1.2287636	0.032268802	0.968613211
KIAA1549	1.4601752	0.032386617	0.969791978
PSEN2	1.3342177	0.032426784	0.970471727
TTTY6	1.318426	0.032439687	0.970596497
GGT7	2.3011143	0.032508023	0.971594689
ADCK1	1.6433871	0.032511102	0.971164297
TMSB4Y	1.4689376	0.03251226	0.970937875
DENND5B	1.4908104	0.032516724	0.970810285
CARS2	1.5065503	0.032570412	0.971630033
TP53	1.3900949	0.032630961	0.972392152
SMUG1	1.642375	0.03265473	0.972318197
CXCR2	1.2930422	0.032660847	0.971979458
IDH3G	1.3115578	0.03268998	0.971545501
LOC388796	5.0128665	0.032795847	0.972092
C17orf28	1.518621	0.032833973	0.971666997
SNRPA	1.1466932	0.032841924	0.971643534
CYP46A1	1.0825466	0.032852632	0.971701645
NPY1R	27.61029	0.032869159	0.971156476
LOC653113	1.29581	0.032924898	0.971511796
LOC643856	1.29581	0.032924898	0.971511796
PLA2G4E	1.2982252	0.032967325	0.971473907
NBR2	1.4872535	0.033025405	0.972411795
ATP13A1	1.5820476	0.033030842	0.972056743
CAMK2A	1.1074501	0.033092791	0.972849248
ZNF248	1.3090683	0.033131717	0.972963996
OPHN1	1.3082832	0.033149323	0.973223824
GRM5	1.1772286	0.033164968	0.973425963
YY1	1.0530859	0.033170641	0.973335383
HAVCR1	1.2264767	0.033190685	0.972895936
LOC100101266	1.2264767	0.033190685	0.972895936
BET1	1.1489347	0.033216334	0.973134362
PITPNM2	1.2101986	0.033243235	0.973152787
HAUS4	1.4768358	0.033259539	0.973373649
TRIM62	1.6557858	0.033268301	0.973373713
SCN1B	1.4774188	0.033280796	0.973482998
DBT	1.3965224	0.033372527	0.974626891
YEATS4	1.2264646	0.033373338	0.974394493
ATP6V1G2	2.0336933	0.033374871	0.973671762
NCKAP5	1.2619295	0.033450587	0.97460135
SEPHS2	1.8329414	0.033494028	0.974844659
LOC100131892	1.8329414	0.033494028	0.974844659
LOC286382	1.5662677	0.033578708	0.975775839
RAB8A	1.5088028	0.033614028	0.976546845
HDAC1	1.6643223	0.033630336	0.976765246
R3HDM2	1.3969214	0.03366201	0.977174384
TOMM7	1.109687	0.033664457	0.976990187
APBB2	1.7984723	0.033673696	0.976748151
PRAP1	1.0644704	0.033676485	0.976574124
SIPA1	1.5143491	0.033724796	0.976700687
ULK3	1.4412117	0.033830084	0.97796577
ATOH7	1.1156719	0.033845533	0.978157914
TOX3	2.8052778	0.033856933	0.977978672
USP47	1.4321247	0.033859064	0.977786052
SLC22A10	1.305767	0.033868776	0.977304591
LOC142937	1.2076485	0.033871126	0.977118688
UFM1	1.2281258	0.033888764	0.977373761
NDUFA4	1.4642577	0.033910127	0.976469315
ABL1	1.3418628	0.033917628	0.976432277
CLCN7	1.7511245	0.03392222	0.97631153
CABP7	1.1921935	0.033939715	0.976562124
POGK	1.3744258	0.033948445	0.976560465
RPL3	1.1151162	0.034098083	0.978837845
PPFIA1	2.931823	0.034098903	0.978608579
ALPI	1.2182759	0.034107029	0.978589056
MEIS1	1.0786536	0.034112363	0.978236941
LCMT2	1.5126601	0.034148204	0.978759565
CPLX1	1.9204086	0.034180737	0.978934535
HOTAIR	2.441909	0.034207552	0.979450102
ALOX5AP	1.2230558	0.034228473	0.979292126
EFR3A	1.0845428	0.034232034	0.979141903
DEFA4	1.657008	0.034294026	0.979654267
KIAA0652	1.2114171	0.034294784	0.979424133
HIRA	1.7555459	0.034302485	0.979392361
KLF17	1.7126387	0.034525819	0.981481866
GIMAP2	1.9213794	0.034741977	0.985861262
TMEM26	2.432011	0.034745844	0.985216244
LOC100131170	1.2880096	0.034749112	0.985057536
RGL2	1.9138001	0.034768555	0.985106102
WDR62	1.2922137	0.034791827	0.985012019
PTPMT1	1.3267915	0.034949134	0.985948888
ICAM3	1.649742	0.034971789	0.986087309
SH3GLB2	1.9120101	0.034975167	0.985932385
ACSS3	1.9445093	0.035061749	0.986371315
SLC9A8	1.1260589	0.035173527	0.987017119
EPN3	1.3796014	0.035276342	0.988653969
ZNHIT2	1.3872458	0.035329975	0.98940847
KIAA1908	1.4853411	0.0353418	0.989490261
LOC643167	1.5498956	0.035357895	0.989442311
DDX11L2	1.2304322	0.03538604	0.989482353
NDUFA5	1.3962044	0.03538915	0.989320394
ATP5G2	1.7081661	0.035426548	0.988873222
MTHFR	1.6438063	0.035434254	0.988839926
SCYL1	1.4509503	0.03544435	0.988625128
LCMT1	1.2509657	0.035444733	0.988387726
C7orf44	1.6895989	0.035450683	0.988305631
CHRNB1	1.1638454	0.035478558	0.988834659
TPCN1	1.4020065	0.035493055	0.988247243
GALR2	1.0860348	0.035495985	0.98783379
ADSSL1	1.1929308	0.035611426	0.989807037
CEP135	1.9929639	0.035612623	0.989592768
TNFAIP8L2	1.1387701	0.035630366	0.989590896
PRDM15	1.2810782	0.035634018	0.989445011
ACOT4	1.9598358	0.035704149	0.989908222
SCOC	1.1565785	0.035719953	0.989852457
TRPV1	1.6374321	0.03573082	0.989660005
PLS1	2.0758765	0.035734975	0.989528449
POLD4	2.1449113	0.035792465	0.989887028
TMEM121	1.6902566	0.03584863	0.990947097
C7orf50	1.8921487	0.035930489	0.99123727
THNSL2	1.8165753	0.035982563	0.991689061
RTP1	1.0969083	0.03600945	0.991692216
ARHGEF10	1.2437975	0.036013825	0.991321354
LGALS4	2.3074539	0.03602115	0.991277423
C19orf71	1.4736354	0.03603221	0.991336281
WFDC3	1.727292	0.036033503	0.991126476
RAD51L3	1.1680462	0.036139926	0.992579576
LOC100131479	1.2494829	0.036143027	0.992419481
SERPINA5	6.0721254	0.036155001	0.992257892
LOC100132622	1.3034008	0.036198351	0.992467154
UPK1A	1.3034008	0.036198351	0.992467154
FRS3	1.296811	0.036223259	0.99241548
SYNGR3	1.4912819	0.036245901	0.992791033
GHDC	2.515347	0.036259394	0.992671266
KIAA0391	1.4041811	0.036300034	0.99280547
CARD8	1.2143625	0.036337778	0.992860322
COPZ1	1.6784444	0.036391796	0.992627783
LOC149501	2.239146	0.036398064	0.992311608
WFDC13	1.6056981	0.036440301	0.992732432
C6orf26	1.5272701	0.036465331	0.992198093
MSH5	1.5272701	0.036465331	0.992198093
DAK	1.6393692	0.03646852	0.992041937
HRASLS2	3.4386802	0.0364962	0.992309079
PNRC2	1.3843205	0.036528913	0.99222742
LOC100131261	1.3843205	0.036528913	0.99222742
LOC91948	1.2024751	0.036538914	0.992256522
SIAH1	1.295349	0.036553615	0.992413226
LENG8	1.1602001	0.036578463	0.992360479
C9orf38	1.2015738	0.036698865	0.993686156
SLFNL1	1.2927155	0.036701066	0.993261714
C22orf46	1.3374143	0.036714308	0.993136336
STX1A	1.5443604	0.036715585	0.992929162
FLJ27352	1.3824118	0.036725878	0.992965873
SDC4	1.7985935	0.036789081	0.992983483
SNX13	1.2041214	0.036808617	0.993028391
SEBOX	1.2382077	0.036821543	0.992895011
ZC3H7A	1.5335537	0.036846185	0.992836712
NXF1	1.4436066	0.03686418	0.992599537
PNPLA4	1.9664433	0.036910431	0.992402098
FLJ46111	2.4388132	0.036918017	0.992365948
TBCC	1.1980994	0.036936691	0.992627783
RPL28	1.1678634	0.036968992	0.992775581
LOC401010	1.3180052	0.036990804	0.992881418
GRN	1.1742722	0.037028347	0.992690224
TRIM6	1.5509629	0.03705727	0.992747119
HIST1H2BM	1.6955988	0.03705974	0.992573994
MXD1	1.2958419	0.03707747	0.992092384
FCHO1	2.5316198	0.037109146	0.992461998
LOC729082	1.3240141	0.037204535	0.992862524
CLEC4G	1.2488745	0.037212992	0.992849775
ARPP19	1.2477471	0.03726232	0.993211995
UBE2G1	1.4634042	0.037265252	0.993051951
MAP3K1	1.2739464	0.037322165	0.993853569
CHP	1.6194707	0.037386694	0.994856704
LOC158435	1.0839682	0.037421081	0.994343075
SLC9A3R2	2.0340295	0.037423752	0.994176318
C1orf94	1.3068962	0.037475141	0.994590426
SRGAP3	1.4937309	0.037479921	0.994479768
CEMP1	1.3174242	0.037501553	0.994578764
PPP5C	1.8740963	0.037538327	0.994841756
C1QA	1.2371185	0.037560048	0.994942843
LOC100129946	1.1816173	0.037588867	0.995231749
CBX7	1.2309506	0.037610812	0.995575579
ARHGDIA	1.1890411	0.03761089	0.995340539
NFATC4	1.9512857	0.037633742	0.995471163
HERC2	1.2628326	0.03763454	0.995255342
SSBP2	2.0671413	0.037642281	0.994749863
PSG2	1.2257674	0.037689327	0.994573996
BAP1	1.4031264	0.03776259	0.995561629
CCNF	1.250964	0.03779795	0.995549075
ADAM28	1.3718606	0.037842374	0.996010933
ZNF174	1.5968081	0.037847045	0.995897983
PARP6	1.2392161	0.037914903	0.996032578
SLC18A3	1.2054677	0.037928218	0.995911486
C19orf22	1.1879641	0.037939805	0.995510024
AGAP3	1.3003424	0.037942501	0.995110832
LOC285708	1.3834047	0.037943201	0.994894376
LLGL2	1.2413418	0.038070552	0.996587492
TP53BP1	1.6095526	0.038086625	0.996304152
DVL3	1.7991986	0.038103717	0.996516676
FBXW4P1	1.8559512	0.038105759	0.99633559
SFXN2	1.5085	0.038116273	0.996141723
RCVRN	1.2466755	0.038148748	0.996053409
POLR3K	1.6109786	0.038149209	0.995831464
HAUS3	1.226293	0.038169094	0.995882646
MAGED2	2.210865	0.038175448	0.995580914
RPS6KB2	2.1626737	0.038210446	0.996026117
POC1B	1.463892	0.038229977	0.996301523
PRR13	1.61831	0.038266736	0.996324856
ZNF346	1.2565448	0.03828986	0.996226682
LARP1B	1.1060146	0.038291632	0.996039575
C16orf46	1.105469	0.038308134	0.996235611
LOC222159	1.1810336	0.038312849	0.996125121
MANBA	1.675098	0.038318307	0.995568215
C20orf186	1.4058828	0.038357615	0.995658324
MRPL17	1.0651047	0.038451623	0.996236811
ZNF43	1.3617301	0.038486081	0.996432613
ZDHHC4	1.6040113	0.038597243	0.99698778
C2orf24	1.1570557	0.03860175	0.996872488
SSH1	1.0434654	0.03860483	0.996720378
FAM98B	1.6439675	0.038613976	0.996724945
NSUN5	1.3463495	0.038624389	0.996530761
C15orf56	1.4608402	0.038626115	0.99634396
NOX3	1.2739317	0.038631085	0.995778713
E4F1	1.6584747	0.038708722	0.997317246
MDH2	1.089736	0.038755675	0.997139808
HIPK1	1.0999978	0.038770432	0.996827101
FAAH2	1.277803	0.038858957	0.997948671
CCDC71	1.2015935	0.038954413	0.998784313
PET112L	1.4183968	0.039034217	0.998526545
RAB2A	1.3239675	0.03911787	0.999516002
UPF1	1.2342927	0.039148595	1.000071104
ZFPL1	1.3334236	0.039169424	1.000143366
MRPL20	1.1809107	0.039241673	0.999920312
LOC642393	1.1809107	0.039241673	0.999920312
KRT72	1.2807585	0.039246664	0.999818215
DKKL1	2.0911307	0.039258323	0.999656881
SAP18	1.5534954	0.039258694	0.99943731
NEK3	1.7762297	0.039271766	0.999083433
ZC3H3	1.7398286	0.039341688	0.999032549
DMTF1	1.3971742	0.039350433	0.998798111
ZPBP2	1.1240585	0.039351725	0.998602818
PYCRL	1.9633138	0.039377157	0.998108534
IQCH	1.4744592	0.039425838	0.998431496
LYG2	1.6535238	0.039480035	0.999120911
YARS2	1.2639211	0.039491562	0.999185074
THSD4	2.6360822	0.039509051	0.99940002
ADCK5	1.8175257	0.039552531	0.999362407
AHRR	4.577252	0.039563973	0.999197139
SP100	1.4895428	0.039569817	0.999117656
CHMP6	1.1044661	0.039623133	0.999782324
PREB	1.0895796	0.039684319	1.000644554
EZH1	1.4289161	0.039685129	1.000437963
SPCS1	1.2799624	0.039687267	1.000264946
CCDC159	1.6705979	0.039700773	1.000151658
COL4A5	1.1437726	0.039713717	1.000250981
USP6	1.6048974	0.039734783	1.000554802
FCER1A	1.531331	0.039741185	1.000036162
COG2	1.9583431	0.039775425	1.000444665
PIGB	1.2014388	0.039797315	1.000768737
MED14	1.279966	0.039812279	1.000465822
ALG3	1.3741922	0.039812792	1.00025252
[truncated: 3,323 more rows]
