# Supplementary material for: Leucine-rich repeat neuronal 1 as a prognostic indicator and functional modulator in breast cancer
Source: Front Oncol. 2025 Dec 11;15:1724785. doi: 10.3389/fonc.2025.1724785 (PMC12738307; doi:10.3389/fonc.2025.1724785)
Supplement: Supplementary file 2 [file DataSheet2.csv]

	logFC	P.Value	adj.P.Val
LRRC47	1.1711639	1.38E-13	2.78E-10
LRRC3B	1.5890316	7.34E-04	0.155595788
LRRC27	1.5292345	0.003200234	0.410646247
LRRC23	1.2825828	0.003614331	0.442817354
LRRC61	1.5287625	0.005997509	0.584102726
LRRTM4	1.2027805	0.006837676	0.61474355
LRRC56	1.9716979	0.010036604	0.708575293
LRRC1	1.3317081	0.017346241	0.856696158
LRRC68	1.7385429	0.022203395	0.919607832
LRRC9	1.2580353	0.028121922	0.951291436
LRRN2	2.7645998	0.028127389	0.950030346
LRRC29	1.2613212	0.028406984	0.954541671
LRRFIP1	1.326251	0.044586096	1.018614457
LRRC8A	-2.0999308	3.27E-06	0.001624467
LRRC58	-1.0889225	0.001915811	0.243582022
LRRN4CL	-3.37647	0.002068239	0.254517047
LRRC8B	-1.3550057	0.002389283	0.275134034
LRRIQ1	-3.2276566	0.005823867	0.445093204
LRRTM2	-1.133418	0.009147507	0.5404032
LRRC34	-3.3704286	0.012647636	0.608680509
LRRN1	-6.1321726	0.01984763	0.701057916
LRRN4	-1.1184127	0.037197409	0.785386216
LRRC37A4	-1.6499816	0.039910482	0.789984422
LRRC40	-1.2985698	0.0436758	0.799832878
LRRC4	-2.7970445	0.049902551	0.808355864
